# Supplementary material for: Genetic analysis of multifocal superficial urothelial cancers by array-based comparative genomic hybridisation
Source: Br J Cancer. 2007 Jun 19;97(2):260–6. doi: 10.1038/sj.bjc.6603850 (PMC2360305; doi:10.1038/sj.bjc.6603850)
Supplement: Supplementary information [file 6603850x1.xls]

## Sheet: Sheet1
Supplementary Table; The entire data set of all clones used in our array-CGH and the previous microsatellite study.
serial number of BAC clones	Gene	Locus	Chr	Start in chromosome (kb)	End in chromosome (kb)		1T1	1T2	1T3	1T4	2T1	2T2	2T3	2T4	2T5	2T6	2T7	2T8	16T1	16T2	16T3	16T4	21T1	21T2	21T4	21T5	31T1	31T2	31T3	31T4
1	CDC2L1	1p36	1	1501	1690		-0.0262051	0.00863031	0.00575927	-0.101598	0.0440443	-0.234465	0.0799754	0.126973	0.147958	0.141433	-0.169745	0.0854247	-0.0664274	-0.00288828	-0.142417	-0.0543923	0.250962	0.0565835	0.0143553	0.00575927	0.0370307	-0.0424568	0.185232	0.15056
2	PRKCZ	1p36.33	1	1881	2014		0.172488	0.0579701	0.0426443	-0.155213	0.0731347	-0.249822	-0.107803	0.0313952	0.206643	0.0243197	-0.150401	0.133564	-0.0409718	-0.0892673	0.0186342	0.0143553	0.271426	-0.00144342	0.077243	0.0989585	0.35727	0.23634	0.620117	0.415759
3	SKI	1p36	1	2062	2242		0.280956	0.0313952	0.166073	-0.0892673	0.0328061	-0.227692	0.0257376	0.0143553	0.0867838	-0.0394883	-0.161653	-0.027675	0.0229004	0.0100637	-0.104697	-0.0335695	0.27262	0.0285692	-0.148801	-0.018878	-0.263612	-0.109359	0.189034	0.418999
4	p73	1p36.1	1	3408	3538		0.200379	0.196607	-0.0573917	0.0071955	0.155749	-0.145605	0.0827026	0.145351	0.00144197	0.0342157	-0.112475	0.0745054	0.280956	0.149259	0.121679	0.273814	0.303342	0.0976108	0.120352	0.0827026	0.0143553	0.0607392	0.386259	0.528071
5	TP73(2)	1p36.33	1	3536	3675		0.102994	0.186501	-0.018878	0.0342157	0.0621217	-0.189351	0.0840643	-0.277534	0.134878	0.115033	-0.093879	0.0257376	0.0962619	0.0867838	0.0440443	0.138814	0.231432	0.0384362	0.0299829	0.0114956	0.0881416	0.21661	0.558757	0.818032
6	HKR3	1p36.3	1	6571	6683		0.0299829	0.0524159	0.0440443	0.0114956	-0.00144342	-0.226004	0.0717627	0.00144197	0.0172093	0.00575927	-0.174621	-0.0218044	0.0908534	0.0384362	-0.00723157	0.0551957	0.264236	0.137504	-0.137648	-0.0144996	-0.125006	-0.0985055	0.253384	0.447844
7	KIAA0591 (KIF1B)	1p36.2	1	10160	10339		-0.0664274	-0.00578235	0.0229004	-0.0679388	0.0607392	-0.0877334	0.0384362	0.120352	-0.0247367	0.102994	-0.212568	-0.0603973	0.0384362	0.132248	-0.00288828	-0.0634092	0.266637	0.0440443	-0.117161	0.00144197	-0.37707	-0.142417	0.0731347	-0.00288828
8	TNFR2	1p36.3-p36.2	1	12178	12294		0.151859	0.14274	-0.0634092	0.0172093	0.100305	-0.0573917	0.107018	-0.158429	0.0114956	0.0635029	-0.0892673	0.0551957	0.0607392	0.0758749	0.123004	0.182692	0.316146	0.121679	0.0745054	0.0962619	0.0621217	0.250962	0.512985	0.275007
9	RIZ	1p36	1	13932	14125		-0.0159576	-0.00288828	0.0229004	-0.121863	0.0482362	-0.21424	-0.027675	-0.0908029	-0.0484122	0.045443	-0.177882	0.190299	-0.011588	0.134878	-0.0484122	0.0143553	0.248535	0.0214797	-0.0101344	-0.00578235	0.0758749	-0.0350469	-0.0144996	0.111031
10	PAX7	1p36.2-p36.12	1	18829	18965		0.104337	0.045443	0.0243197	0.00863031	0.0799754	-0.142417	0.0342157	-0.128156	0.0648829	0.0786098	-0.0694519	0.0579701	0.132248	0.125651	0.0867838	0.159629	0.309176	0.051024	0.109695	0.130931	0.119024	0.225275	0.379621	0.230203
11	EIF4G3	1p36.1	1	21092	21170		-0.0558912	0.0745054	-0.0877334	0.00863031	-0.0306192	-0.15682	-0.027675	0.0370307	-0.200913	0.00144197	-0.189351	-0.150401	-0.0499049	0.0313952	0.00575927	0.116365	0.147958	0.0285692	-0.0740006	0.0496308	-0.046921	-0.123434	-0.134477	0.077243
12	RAP1GA1	1p36.1-p35	1	21774	21923		0.0468403	-0.0350469	0.0257376	-0.0649175	0.120352	-0.189351	0.0676387	-0.0558912	-0.0454314	0.0200577	-0.176251	0.0745054	-0.00578235	-0.0558912	-0.152003	-0.0203404	0.279768	0.0935602	0.0257376	0.0257376	0.0524159	0.0935602	0.0229004	0.0524159
13	CDC42	1p36.1	1	22095	22213		0.0129262	0.0854247	0.183963	0.0894982	0.045443	-0.176251	0.0370307	0.0524159	-0.0573917	0.015783	-0.117161	-0.0543923	0.0676387	0.0799754	-0.0709665	0.015783	0.248535	0.0200577	-0.00578235	0.0285692	0.185232	0.326537	0.351628	0.263034
14	E2F2	1p36	1	23777	23788		0.0731347	-0.0380063	0.0100637	-0.00578235	0.1137	-0.207561	-0.00144342	-0.0144996	0.00432161	0.0867838	-0.187707	0.0731347	0.00863031	-0.0877334	-0.115597	-0.224317	0.311503	0.0285692	0.0813396	0.0229004	-0.107803	-0.0499049	-0.0350469	0.0370307
15	MAN1C1	1p35.3	1	25809	25938		-0.011588	-0.0306192	0.0881416	-0.0709665	0.0786098	0.187768	0.0440443	0.111031	0	-0.0380063	0.0285692	-0.011588	0.119024	0.123004	-0.00868224	-0.0159576	0.275007	0.0426443	-0.0877334	-0.0454314	-0.305788	-0.0573917	0.120352	-0.0365259
16	FGR	1p36.2	1	23974	28045		0.16221	0.231432	0.0426443	0.0908534	0.132248	-0.104697	0.0328061	-0.0908029	0.107018	0.0662614	-0.0558912	0.0731347	0.207893	0.196607	0.100305	0.22033	0.368489	0.196607	0.138814	0.166073	0.108357	0.27023	0.534062	0.201634
17	NINJ2	1p35.3	1	26036	26119		0.0881416	0.137504	-0.0365259	0.128293	-0.00578235	-0.0588937	0.015783	-0.00868224	-0.0709665	0.0229004	-0.0380063	0.390668	0.015783	0.132248	0.0648829	0.154454	0.21661	0.111031	0.130931	0.276199	0.0935602	0.0370307	0.00575927	0.0976108
18	PAFAH2	1p35.3	1	26122	26286		0.0717627	-0.093879	-0.0846703	0.0328061	-0.0174171	-0.190997	0.0172093	0.0867838	-0.179515	0.0370307	-0.139236	-0.249822	0.0257376	0.0071955	-0.0724828	0.105678	0.169925	0.0370307	0.0593553	0.0398403	-0.212568	0.0607392	-0.109359	-0.153607
19	RNF28	1p35.3	1	26213	26389		0.111031	0.00863031	-0.12658	0.0635029	-0.00868224	-0.15682	0.0114956	0.0635029	-0.132894	0.051024	-0.109359	-0.207561	0.00144197	0.0384362	-0.00288828	0.204141	0.171207	0.125651	0.0579701	0.129613	0.0579701	-0.0846703	0.00144197	0.157044
20	SDC3	1p35.2	1	30979	31167		-0.0365259	-0.137648	-0.013043	-0.0679388	0.0676387	-0.1976	-0.0247367	0.14274	0.123004	0.0854247	0.136191	-0.0588937	0.0243197	-0.0232698	-0.192645	-0.207561	0.282143	0.0214797	0.045443	-0.0365259	-0.177882	0.100305	-0.0203404	-0.077041
21	LCK	1p35-p34.3	1	32522	32632		-0.0709665	-0.0724828	0.0200577	-0.0247367	0.0565835	-0.093879	0.0703893	0.107018	0.0285692	0.0813396	-0.164884	-0.101598	0.0243197	0.0285692	-0.0619024	-0.0724828	0.24123	0.151859	-0.086201	0.045443	-0.411195	-0.086201	0.132248	-0.0203404
22	MYCL1	1p34.3	1	39997	40164		-0.0394883	-0.011588	-0.181149	0.0229004	-0.00288828	-0.176251	-0.0320936	0.051024	-0.142417	0.0186342	-0.120294	-0.0573917	0.0398403	0.0229004	0.0827026	0.0593553	0.140124	0.0840643	0.0799754	0.0342157	-0.163268	0.00863031	-0.137648	-0.106249
23	RLF	1p32	1	40275	40433		0.147958	0.134878	0.111031	0.0827026	0.115033	-0.128156	0.045443	0.318461	0.164786	0.0114956	-0.212568	0.115033	0.0881416	0.0922074	0.00863031	0.045443	0.261832	0.0214797	0.0758749	0.0071955	0.16221	-0.139236	0.227741	0.168642
24	SLC2A1	1p35-p31.3	1	43041	43235		0.0356239	0.105678	-0.181149	0.117695	0.051024	-0.109359	0.0342157	0.045443	-0.109359	0.041243	-0.0603973	0.0186342	-0.0439433	0.0731347	0.0635029	0.228973	0.225275	0.0648829	0.045443	0.0100637	0.257011	0.0114956	0.0854247	0.180148
25	TIE1	1p34-p33	1	43423	43617		0.0342157	0.051024	0.107018	-0.107803	0.0551957	-0.121863	0.0143553	-0.0724828	0.051024	0.0962619	-0.117161	0.151859	0.0799754	0.0635029	0.0662614	-0.0513992	0.399445	0.134878	0.200379	0.116365	0.0271541	0.0114956	0.0935602	-0.109359
26	MPL	1p34	1	43557	43647		-0.0159576	0.0426443	0.0524159	-0.107803	0.155749	-0.0484122	0.0786098	-0.0203404	0.0342157	0.100305	-0.0724828	0.209141	0.0200577	0.164786	-0.0306192	0.0922074	0.361768	0.138814	0.199123	0.0440443	0.0662614	0.0717627	0.0593553	0.136191
27	RAD54L	1p32	1	46467	46537		0.0840643	0.0827026	0.0662614	0.0607392	0.108357	-0.184425	0.0370307	0.134878	-0.0439433	0.015783	-0.136062	0.0949116	0.0621217	0.0962619	0.0271541	0.0440443	0.27858	0.0813396	0.0717627	0.115033	0.0731347	0.24732	0.360645	-0.00723157
28	p18	1p32	1	50966	51137		-0.0969617	0.0299829	0.109695	-0.018878	0.0214797	0.295135	0.0922074	0.0813396	-0.00723157	0.0129262	0.051024	-0.0291463	0.153157	0.164786	0.0384362	-0.07552	-0.0262051	0.0440443	-0.136062	-0.0174171	-0.320126	-0.109359	0.176323	-0.103147
29	EPS15	1p32	1	51122	51210		-0.112475	-0.00433459	0.0257376	-0.0306192	0.077243	-0.226004	-0.0603973	-0.125006	-0.0409718	0.00575927	-0.237864	-0.0558912	0.0840643	0.10165	0.0648829	0.0648829	0.22404	0.0285692	0.0538064	-0.0424568	0.0989585	-0.186065	0.0565835	-0.086201
30	JUN	1p31-32	1	59019	59022		0.214125	0.211635	-0.0724828	0.183963	0.0593553	-0.086201	-0.013043	0.306846	-0.103147	0.0468403	-0.0573917	0.128293	0.16221	0.230203	0.214125	0.24123	0.301002	0.0799754	0.0690147	0.171207	0.306846	0.0881416	0.166073	0.228973
31	M1S1	1p32-q12	1	58789	59468		0.1137	0.130931	-0.0816138	0.0328061	0.108357	-0.125006	0.015783	-0.26708	0.115033	0.0881416	-0.177882	0.210389	0.168642	0.107018	0.124328	0.0593553	0.252173	0.0690147	0.0524159	0.0922074	0.365133	-0.0528949	0.342555	0.257011
32	DDIT1	1p31.2-p31.1	1	67908	68012		0.182692	0.173767	0.0867838	0.0867838	0.0565835	-0.136062	0.0690147	-0.0499049	0.100305	0.0648829	-0.210897	-0.0159576	0.16221	0.232661	0.136191	0.0989585	0.313826	0.0894982	0.16221	0.0976108	0.0745054	-0.0877334	0.313826	0.254594
33	ARHI	1p31.2	1	68211	68012		0.0370307	0.140124	0.168642	0.0786098	0.0854247	-0.0694519	0.045443	0.0328061	0.0799754	0.0370307	-0.199255	0.167358	0.164786	0.164786	0.144046	0.108357	0.248535	0.0786098	0.0440443	0.129613	0.159629	0.345964	0.266637	0.244887
34	BCL10	1p22	1	85448	85546		0.0745054	0.0356239	-0.21927	0.0299829	-0.0320936	-0.145605	0.0440443	-0.0247367	-0.123434	0.0551957	-0.199255	0.0867838	-0.0588937	0.145351	0.0731347	0.134878	0.137504	0.00288251	0	-0.0365259	-0.147202	0.0690147	-0.0679388	-0.121863
35	IGFBP10	1p31-p22	1	85732	85913		-0.0247367	0.045443	0.134878	0.0538064	0.0827026	-0.189351	-0.0101344	0.0440443	-0.0409718	0.0214797	-0.186065	-0.0969617	0.0356239	0.0621217	-0.0619024	0.0426443	0.233888	0.0229004	-0.00288828	-0.077041	0.109695	-0.195946	-0.128156	-0.0785637
36	TGFBR3	1p33-p32	1	91889	92077		-0.134477	-0.0350469	0.0440443	-0.136062	0.109695	-0.171368	0.0257376	0.0827026	0.0827026	0.132248	0.0482362	0.0976108	0.0524159	0.00288251	-0.0740006	-0.0831412	0.187768	0.317304	0.0676387	0.0299829	-0.0350469	0.0690147	-0.0573917	-0.120294
37	ABCD3	1p21.3	1	94637	94733		0.250962	0.1137	-0.0831412	0.0976108	0.0840643	-0.222633	0.0229004	-0.15682	-0.0558912	0.0440443	-0.192645	0.0676387	0.0786098	0.144046	0.244887	0.129613	0.0989585	0.041243	0.051024	0.0935602	0.0482362	0.146655	0.175045	0.0922074
38	DPYD	1p22	1	97764	97931		-0.229382	-0.07552	-0.0619024	0.00432161	-0.0320936	0.263034	0.0313952	-0.0320936	-0.131313	0.0731347	-0.106249	-0.131313	0.00575927	0.00863031	-0.0543923	-0.115597	0.0840643	0.0635029	-0.142417	-0.134477	-0.270556	-0.199255	0.0398403	-0.155213
39	ALX3	1p13.3	1	110316	110499		-0.086201	-0.152003	-0.199255	-0.0320936	0.0129262	0.0100637	0.00863031	0.370722	-0.199255	-0.00433459	-0.0409718	-0.0923402	0.00144197	0.0172093	-0.0350469	0.0468403	0.0243197	0.0299829	0.0229004	-0.0262051	-0.187707	0.0172093	-0.150401	-0.0954196
40	RAP1A	1p13.3	1	111745	111898		-0.0679388	0.0285692	-0.0892673	-0.0816138	0.0827026	-0.118727	0.0214797	-0.0174171	0.279768	0.0813396	-0.187707	-0.0144996	0.0299829	0.151859	0.0565835	-0.00144342	0.195348	0.145351	0.134878	0.0200577	0.0229004	-0.0694519	0.271426	0.211635
41	ARHC	1q21-p13	1	112991	113185		-0.018878	-0.0679388	-0.0634092	0.253384	-0.0740006	-0.139236	0.0186342	-0.148801	-0.169745	0.00144197	-0.222633	-0.0649175	0.0285692	0	-0.0232698	-0.0306192	0.104337	0.0908534	0.0635029	-0.0543923	-0.161653	-0.0159576	0.172488	0.380729
42	ARH9	1p21-p13	1	112971	114941		0.00144197	-0.0543923	0.0200577	-0.0247367	0.0593553	-0.205896	0.0257376	-0.0101344	-0.011588	0.0621217	-0.145605	-0.137648	0.0593553	0.0271541	0.0200577	-0.0424568	0.115033	0.00432161	0.0867838	0.0186342	-0.07552	-0.121863	-0.013043	0.109695
43	TRIM33	1p13.2	1	114827	115015		-0.0619024	0.00863031	-0.093879	0.0551957	0.136191	-0.171368	-0.0454314	-0.0573917	0.0172093	0.0328061	-0.192645	-0.0306192	-0.0454314	-0.0558912	-0.00144342	0.0186342	-0.0101344	0.0257376	0.0229004	0.0524159	-0.093879	-0.121863	-0.152003	-0.112475
44	NRAS	1p13	1	115038	115138		-0.0291463	0.0690147	-0.181149	0.128293	-0.00288828	-0.202572	0.00144197	0.389567	-0.251539	-0.0291463	-0.246395	-0.0923402	0.0129262	0.0143553	0.128293	0.045443	0.100305	0.0200577	0.0299829	0	0.0827026	0.00432161	0.0690147	0.045443
45	BCL9	1q21	1	145479	145564		0.41792	0.267835	0.488515	0.361768	-0.0159576	-0.0499049	0.0172093	-0.0954196	-0.172994	0.0299829	-0.174621	-0.192645	0.0922074	0.141433	0.154454	0.182692	0.168642	0.0398403	0.0745054	0.051024	-0.0664274	-0.018878	-0.0247367	0.0717627
46	MCL1	1q21	1	148711	148894		0.498761	0.14274	0.27023	0.221568	-0.018878	-0.14401	0.045443	-0.291592	-0.1976	-0.0573917	-0.212568	-0.110916	-0.093879	-0.0831412	-0.0785637	-0.0969617	0.166073	0.045443	0.00432161	-0.00868224	-0.281036	0.0271541	-0.0394883	0.045443
47	AF1Q	1q21	1	149152	149345		0.467801	0.248535	0.511974	0.366252	0.00144197	-0.0923402	0.0370307	0.0186342	-0.142417	-0.0101344	-0.0846703	-0.0203404	0.0114956	0.0384362	0.015783	0.0758749	0.149259	0.0313952	0.0745054	0.189034	0.00432161	0.0071955	0.0538064	0.102994
48	MUC1	1q21	1	153539	153543		0.473008	0.217851	0.422233	0.320773	0.0426443	-0.227692	0.0607392	-0.00868224	-0.117161	0.0257376	-0.0203404	0.0398403	0.0482362	0	0.0635029	0.0538064	0.246104	0.145351	0.0922074	0.0635029	-0.179515	0.0908534	0.204141	0.390668
49	DAP3	1q21	1	153809	153985		0.418999	0.0579701	0.177599	0.0976108	0.0214797	0.16221	0.0976108	0.105678	-0.192645	0.0538064	-0.0484122	-0.117161	-0.018878	0.0200577	-0.0573917	-0.0664274	0.202888	0.0384362	0.0607392	-0.0499049	-0.295128	0.0342157	-0.192645	-0.0424568
50	ARHGEF2	1q21	1	154142	154348		0.563646	0.0854247	0.339137	0.253384	0.00288251	-0.129734	-0.0350469	0.0717627	-0.186065	-0.00723157	-0.129734	-0.226004	-0.0218044	-0.0454314	-0.0954196	-0.011588	0.133564	0.0745054	0.0881416	0.0840643	-0.270556	0.0854247	0.211635	0.222805
51	PMF1	1q23.1	1	154348	154512		0.520045	0.0299829	0.312665	0.257011	0.0186342	-0.176251	0.0313952	0.265437	-0.139236	0.0426443	-0.164884	-0.0101344	0.0426443	-0.0232698	-0.100051	-0.0320936	0.166073	0.0370307	0.0356239	-0.0365259	-0.24127	0.0717627	0.0935602	0.115033
52	BRAL1	1q23.1	1	154725	154889		0.595504	0.214125	0.399445	0.318461	0.0342157	-0.134477	0.0186342	0.153157	-0.0800879	0.109695	-0.106249	-0.181149	0.0186342	0.0621217	0.0881416	0.172488	0.200379	0.0717627	0.0854247	0.133564	0.226509	0.0243197	-0.00578235	0.137504
53	PRCC	1q21	1	154887	155048		0.568519	0.252173	0.422233	0.41792	0.0758749	-0.115597	0.0635029	0.313826	-0.046921	0.104337	-0.0619024	-0.0649175	0.130931	0.0786098	0.0468403	0.204141	0.185232	0.077243	0.16221	0.279768	0.212881	0.0384362	0.0342157	0.226509
54	NTRK1	1q21	1	154803	155156		0.540027	0.240009	0.457332	0.351628	0.0579701	-0.171368	0.0867838	0.0949116	-0.0816138	0.00575927	-0.0877334	-0.22095	0.1137	0.0538064	0.0786098	0.111031	0.292782	0.0813396	0.123004	0.136191	0.359521	0.146655	0.167358	0.171207
55	TRK	1q23-q24	1	155046	155146		0.37629	0.124328	0.458382	0.209141	0.0786098	-0.0380063	0.0827026	0.10165	0.126973	0.0854247	0.149259	-0.128156	0.0703893	0.0143553	-0.0454314	-0.0320936	0.205393	0.0299829	0.0881416	-0.0409718	-0.236164	-0.0649175	0.0662614	0.120352
56	CRP	1q21-q23	1	157818	158013		0.546956	0.238787	0.459432	0.361768	0.0100637	-0.136062	0.00144197	0.214125	-0.158429	0.051024	-0.100051	-0.190997	0.107018	0.0894982	0.200379	0.0935602	0.105678	0.0538064	0.0313952	0.164786	0.158337	-0.00144342	-0.0484122	0.111031
57	ATF6	1q23.3	1	160131	160298		0.343692	0.0799754	0.447844	0.282143	0.0328061	0.169925	0.123004	0.0621217	0.0200577	0.0440443	0.226509	-0.0320936	0.0854247	0.151859	-0.0528949	-0.0335695	0.282143	1.8508	1.81926	1.98732	-0.321928	-0.107803	0.0257376	-0.125006
58	PBX1	1q23	1	162887	163052		0.632268	0.427606	0.603122	0.244887	0.109695	-0.0892673	-0.0291463	0.0468403	0.126973	0.185232	-0.131313	0.311503	0.125651	0.195348	0.0621217	0.105678	0.258217	0.866315	1.03844	0.962734	0.284514	0.0894982	0.333424	0.211635
59	ABL2	1q24-q25	1	177196	177359		0.559737	0.409255	0.483364	0.474047	0.0468403	-0.104697	-0.00288828	-0.181149	0.116365	0.100305	-0.0800879	0.0827026	0.126973	0.235114	0.253384	0.328836	0.237564	1.04963	1.18396	1.07245	0.285698	0.0524159	0.191563	0.361768
60	LAMC2	1q25-q31	1	181329	181493		0.587845	0.400538	0.50284	0.503858	0.0271541	-0.14401	0.041243	-0.210897	-0.0218044	0.115033	-0.0800879	0.189034	0.217851	0.221568	0.159629	0.202888	0.267835	-0.541618	-0.655172	-0.608232	-0.0439433	0.0867838	0.126973	0.279768
61	TPR	1q25	1	183081	184634		0.335712	0.112367	0.40163	0.324235	-0.0218044	-0.172994	-0.0499049	-0.205896	-0.0831412	0.00863031	-0.254978	-0.0573917	0.0200577	0.116365	-0.0247367	0.100305	0.141433	-0.560643	-0.9771	-0.841663	-0.222633	-0.182786	0.0426443	-0.00578235
62	PTGS2	1q25.2-q25.3	1	184865	184949		0.437228	0.146655	0.447844	0.336855	-0.00578235	-0.153607	0.0214797	0.0172093	-0.182786	-0.00578235	-0.163268	-0.169745	0.0328061	0.0538064	0.0426443	-0.0203404	0.0881416	-0.483985	-0.694321	-0.652901	-0.155213	-0.0101344	-0.261881	-0.0649175
63	PTPN7	1q32	1	200347	200507		0.496718	-0.00578235	0.325386	0.232661	-0.0969617	-0.209228	0.0100637	0.0538064	-0.186065	-0.0454314	-0.172994	-0.407364	0.00863031	-0.0664274	-0.109359	-0.0232698	0.0635029	-0.444184	-0.632629	-0.588574	-0.0203404	0.115033	-0.190997	0.317304
64	KISS1	1q32	1	202396	202585		0.582074	0.0813396	0.290424	0.27739	0.0114956	-0.0846703	0.0426443	-0.12658	-0.152003	-0.0218044	-0.145605	0.0398403	0.0867838	0.00863031	-0.0101344	0.0370307	0.140124	-0.554273	-0.717857	-0.680382	-0.224317	0.0129262	0.0538064	0.0214797
65	RBBP5	1q32	1	203342	203523		0.50284	0.14274	0.498761	0.347099	0.0370307	-0.142417	0.0285692	-0.32916	-0.0159576	0.0962619	-0.093879	-0.199255	0.0676387	0.0976108	-0.0306192	0.210389	0.145351	-0.452057	-0.637109	-0.671164	0.136191	0.0271541	0.0922074	0.24732
66	PCTK3	1q31-q32	1	203731	203777		0.557778	0.151859	0.560715	0.377401	0.0635029	-0.21927	0.0949116	0.0398403	0.105678	0.0894982	-0.0816138	-0.0513992	0.144046	0.0827026	0.0468403	0.045443	0.214125	-0.537424	-0.913216	-0.790859	-0.21927	-0.0528949	0.10165	0.380729
67	MDA7(IL24)	1q32	1	205087	205280		0.56267	0.403813	0.361768	0.386259	-0.00868224	-0.161653	0.0186342	0.0703893	-0.186065	-0.00868224	-0.0724828	-0.046921	0.119024	0.0976108	0.041243	0.0854247	0.108357	-0.537424	-0.785875	-0.795859	-0.093879	0.0703893	-0.0724828	0.0356239
68	PPP2R5A	1q32	1	210424	210578		0.453122	0.410341	0.427606	0.317304	0.0398403	-0.0709665	-0.0335695	0.0922074	-0.192645	0.0621217	-0.164884	-0.0588937	-0.00723157	-0.0350469	-0.0320936	-0.0335695	0.0551957	-0.516636	-0.72977	-0.641604	-0.137648	0.077243	0.0440443	0.164786
69	ATF3	1q32	1	210850	210915		0.546956	0.410341	0.541019	0.212881	0.158337	-0.176251	0.121679	-0.013043	0.0989585	0.0690147	-0.12658	0.0426443	0.0621217	0.109695	-0.0320936	0.0635029	0.205393	-0.514573	-0.614845	-0.793357	0.0129262	0.0271541	0.051024	0.00144197
70	PTPN14	1q32	1	212560	212729		0.547943	0.298658	0.588805	0.405992	-0.00578235	-0.114035	-0.0588937	0.0648829	-0.161653	0.0328061	-0.131313	-0.0454314	0.130931	0.0935602	0.129613	0.041243	0.0840643	-0.524915	-0.77596	-0.717857	0.0799754	-0.0291463	-0.117161	0.14274
71	CENPF	1q32	1	212812	212988		0.306846	0.240009	0.540027	0.194087	0.0607392	-0.139236	-0.0159576	-0.0694519	0.0200577	0.0370307	-0.217591	0.227741	-0.0144996	0.0717627	-0.086201	0.0143553	0.144046	-0.533242	-0.657445	-0.639355	0.175045	0.0257376	0.145351	0.137504
72	TGFB2	1q41	1	216586	216681		0.457332	0.231432	0.412511	0.342555	0	-0.0954196	-0.0203404	-0.0831412	-0.0409718	0.0143553	-0.190997	-0.00723157	0.112367	0.10165	0.0524159	0.136191	0.132248	-0.632629	-0.935117	-0.867752	-0.272297	-0.168123	0.00144197	0.119024
73	TP53BP2	1q42.1	1	221889	222071		0.362891	0.0468403	0.299831	0.237564	0.015783	0.204141	0.0867838	0.0840643	-0.100051	0.0313952	-0.0785637	-0.104697	0.00432161	0.0129262	-0.14401	0.0313952	0.0648829	-0.58208	-0.878321	-0.657445	-0.150401	0.0143553	-0.129734	0.0468403
74	ABCB10	1q42	1	227688	227836		0.297485	0.0922074	0.522056	0.137504	-0.00288828	-0.181149	0.00575927	-0.0454314	0.00144197	0.0285692	-0.279284	-0.0291463	-0.0101344	-0.0350469	-0.129734	-0.274041	0.151859	-0.595097	-0.680382	-0.76366	-0.140826	-0.0619024	-0.179515	-0.112475
75	AKT3	1q44	1	241770	241853		0.485427	0.420078	0.444667	0.325386	0.00144197	-0.134477	0.00863031	-0.253257	-0.150401	0.102994	-0.163268	0.0565835	0.202888	0.240009	0.0703893	0.185232	0.146655	-0.518701	-0.708396	-0.831358	-0.0694519	0.132248	0.0426443	0.253384
76	SHGC-18290	1qtel	1	246422	246581		0.299831	0.1137	0.370722	0.210389	-0.0543923	0.233888	0.00432161	-0.100051	-0.104697	0.0398403	-0.093879	0.00863031	0.0538064	0.117695	0.0129262	0.0370307	0.132248	-0.541618	-0.78339	-0.678072	-0.258425	-0.174621	-0.0306192	-0.0785637
77	2PTEL27	2ptel	2	51	180		0.0786098	0.153157	0.111031	0.0200577	0.108357	-0.161653	0.436162	0.399445	0.151859	0.0607392	-0.207561	0.163499	0.0690147	0.0621217	0.0524159	0.163499	-0.0484122	-0.0380063	0.0143553	0.0607392	0.149259	0.128293	0.23634	0.180148
78	TPO	2p25	2	1362	1526		0.166073	0.100305	0.141433	0.0786098	0.0257376	-0.209228	0.513996	-0.0528949	0.15056	0.0690147	-0.168123	0.0799754	0.199123	0.107018	0.00432161	0.0356239	-0.148801	-0.00144342	-0.046921	-0.027675	0.0565835	0.0745054	0.115033	0.15056
79	ID2	2p25	2	8605	8783		0.147958	0.129613	-0.106249	0.0922074	0.041243	-0.147202	0.537048	0.140124	-0.114035	0.0758749	-0.011588	-0.0969617	0.163499	0.108357	0.0881416	0.186501	-0.194295	0.0100637	0.045443	0.146655	0.171207	0.0962619	0.0172093	0.0538064
80	E2F6	2p25.1	2	11503	11673		0.104337	0.0440443	-0.0262051	0.0398403	0	-0.190997	0.455229	-0.0724828	0.0370307	0.00432161	-0.134477	-0.0634092	0.155749	0.0758749	-0.00288828	0.0129262	-0.152003	0.00863031	-0.163268	-0.101598	-0.33825	-0.110916	0.132248	0.261832
81	NAG	2p24	2	15411	15415		-0.0335695	-0.0603973	-0.0144996	-0.0664274	0.0482362	-0.181149	0.42975	-0.0513992	-0.0232698	0.0758749	-0.300448	-0.0588937	-0.00868224	0.0648829	-0.110916	-0.15682	-0.227692	-0.0954196	0.0328061	-0.0846703	-0.229382	-0.0588937	-0.128156	-0.169745
82	DDX1	2p24	2	15598	15735		0.0496308	0.136191	0.0922074	-0.0528949	0.109695	-0.125006	0.483364	-0.0877334	0.105678	0.0717627	-0.2567	0.0935602	0.0356239	0.0468403	0.00863031	0.0496308	-0.202572	-0.0709665	0.0607392	-0.077041	0.138814	0.0426443	0.109695	0.0922074
83	MYCN	2p24.1	2	15932	16131		0.232661	0.176323	0.147958	-0.0573917	0.0881416	-0.109359	0.385155	-0.125006	-0.0218044	-0.00723157	-0.168123	0.128293	0.077243	0.109695	-0.00578235	0.00863031	-0.0831412	-0.0365259	0.077243	-0.0394883	0.0100637	0.041243	0.0935602	0.276199
84	SDC1	2p24.1	2	20248	20301		0.0071955	-0.0380063	-0.0969617	0.0129262	0.00863031	-0.07552	0.475085	0.0593553	-0.145605	0.0071955	-0.129734	-0.0800879	0.0426443	0.077243	0.0662614	0.1137	-0.272297	0.0229004	0.0229004	-0.0232698	-0.093879	0.0328061	-0.112475	0.0468403
85	ARH6	2pter-p12	2	20110	20662		0.0143553	-0.0335695	-0.00144342	-0.027675	0.123004	-0.142417	0.564622	0.1137	0.183963	0.132248	-0.195946	-0.00868224	0.00575927	-0.0409718	-0.115597	0.0621217	-0.187707	-0.0424568	0.123004	0.0328061	-0.0144996	-0.07552	0.041243	0.130931
86	DNMT3A	2p23.3	2	25271	25346		-0.0619024	-0.153607	-0.112475	-0.0101344	0.00575927	0.192825	0.52707	0.378512	-0.0306192	-0.0174171	-0.0454314	-0.132894	-0.00288828	-0.0218044	-0.12658	-0.0908029	-0.222633	-0.0573917	0.045443	-0.00578235	-0.307573	-0.013043	-0.0454314	-0.0499049
87	FOSL2	2p23-p22	2	28414	28572		-0.0218044	-0.0558912	-0.00868224	-0.125006	0.0579701	-0.194295	0.572405	0.00144197	0.0214797	0.0962619	-0.125006	-0.106249	0.0676387	-0.0528949	-0.164884	-0.0709665	-0.207561	-0.0603973	-0.0174171	0.00144197	-0.027675	0.0214797	-0.0350469	-0.0649175
88	ALK	2p23	2	29261	29453		0.0468403	0.151859	0.0579701	-0.027675	0.0935602	-0.112475	0.547943	-0.184425	0.237564	0.0989585	-0.163268	0.205393	0.116365	0.117695	0.0229004	0.0342157	-0.140826	-0.027675	0.0565835	0.045443	0.190299	0.125651	0.151859	0.182692
89	Apollon(BIRC6)	2p22-p21	2	32435	32697		0.00432161	-0.0394883	-0.118727	-0.046921	-0.0513992	-0.172994	0.311503	0.0867838	-0.288065	-0.0218044	-0.244685	-0.261881	-0.114035	0.0342157	-0.00433459	-0.0709665	-0.304006	0.077243	0.0356239	0.0813396	-0.0454314	-0.207561	-0.200913	-0.100051
90	CYP1B1	2p22-p21	2	38132	38341		-0.115597	-0.0908029	-0.0262051	-0.0985055	0.0114956	-0.189351	0.60027	-0.0634092	0.0129262	0.1137	-0.182786	0.0100637	-0.0247367	-0.0454314	-0.115597	-0.145605	-0.202572	-0.0454314	0.0114956	-0.0877334	-0.115597	0.0257376	-0.158429	-0.117161
91	M4S1,TACSTD1	2p21	2	47385	47557		-0.0320936	-0.161653	-0.0528949	-0.00868224	-0.046921	-0.158429	0.43082	-0.205896	-0.24127	-0.103147	-0.174621	-0.0954196	-0.077041	-0.0499049	-0.131313	-0.109359	-0.244685	0.0538064	0.0717627	-0.0513992	-0.360305	-0.0424568	-0.00144342	-0.0101344
92	FCC1	2p22-p21	2	47555	47694		0.0370307	0.129613	0.0908534	0.0426443	0.0551957	-0.158429	0.520045	-0.129734	0.313826	0.0731347	-0.110916	0.155749	0.077243	0.0935602	-0.0634092	0.0976108	-0.106249	-0.0320936	0.0482362	0.169925	0.129613	-0.00144342	0.24123	0.123004
93	MSH2	2p16	2	47692	47775		0.153157	0.167358	0.0384362	0.129613	0.0976108	-0.1976	0.485427	0.0524159	0.0962619	0.117695	-0.163268	0.16092	0.111031	0.0356239	0.041243	0.133564	-0.136062	0.0071955	0.0786098	0.0867838	0.221568	-0.110916	0.393965	0.269033
94	GTBP	2p16	2	47812	47938		-0.00433459	-0.0144996	0.0813396	-0.103147	0.168642	-0.172994	0.506907	-0.0232698	-0.0484122	0.0172093	-0.168123	-0.106249	0.0299829	0.0989585	-0.0816138	0.0143553	-0.200913	0.129613	0.0621217	0.0143553	0.22404	-0.086201	-0.139236	-0.0174171
95	REL	2p13	2	60927	61136		0.0214797	-0.07552	-0.0709665	-0.212568	0.0482362	-0.177882	0.485427	-0.118727	-0.0365259	0.0370307	-0.239566	-0.150401	-0.0892673	0.0229004	-0.0365259	-0.0800879	-0.152003	-0.093879	0.0384362	-0.0985055	0.015783	-0.131313	-0.1976	0.0257376
96	RAB1	2p14-p13.4	2	65158	65363		-0.0816138	-0.0588937	0.0648829	-0.0892673	0.0398403	-0.189351	0.444667	-0.187707	-0.210897	0.0621217	-0.215915	-0.0484122	-0.00144342	0.0496308	-0.0603973	-0.0908029	-0.0969617	-0.0409718	0.0328061	-0.136062	0.0129262	-0.202572	-0.0394883	-0.0394883
97	MEIS1	2p14	2	66394	66576		0.0894982	0.0690147	0.0621217	-0.0306192	0.0114956	-0.153607	0.397255	-0.0785637	-0.077041	-0.0232698	-0.279284	0.163499	0.0186342	0.136191	-0.0603973	0.0496308	-0.137648	-0.0203404	0.0745054	-0.013043	0.0786098	-0.00433459	-0.0439433	0.0690147
98	MAD	2p14	2	69829	70037		0.199123	0.158337	0.0271541	0.0648829	0.0827026	-0.139236	0.503858	0.333424	0.211635	0.0356239	-0.184425	-0.0785637	0.0328061	0.100305	0.157044	0.167358	-0.139236	-0.0174171	0.0989585	0.0398403	0.260628	-0.0709665	0.306846	0.317304
99	TGFA	2p14	2	70583	70774		-0.07552	-0.0409718	-0.00433459	-0.100051	0.0229004	-0.232769	0.567545	0.129613	0.202888	0.10165	0.182692	-0.0558912	0.0745054	0.0285692	-0.125006	-0.181149	-0.155213	0.0129262	0.0071955	0.00144197	-0.131313	0.0565835	-0.0709665	-0.164884
100	PAP	2p12	2	79203	79251		-0.186065	-0.0350469	-0.0877334	-0.153607	0.0356239	-0.164884	0.280956	-0.093879	0.0285692	0.0607392	-0.229382	-0.117161	-0.011588	-0.0484122	-0.0800879	-0.171368	-0.0365259	-0.136062	-0.0543923	-0.200913	-0.112475	-0.147202	-0.0969617	-0.0603973
101	GNLY	2p12-q11	2	85688	85873		0.209141	0.0621217	0.0745054	-0.0816138	0.077243	-0.22095	0.536053	-0.152003	-0.0262051	0.0813396	-0.186065	0.0370307	0.0894982	0.0342157	0.0172093	0.0621217	-0.131313	0.0356239	0.0717627	0.0935602	-0.253257	-0.0694519	0.132248	0.104337
102	BUB1	2q12-q14	2	111100	111269		0.0143553	0.0440443	-0.0409718	0.0482362	-0.0203404	-0.155213	0.519039	0.0426443	-0.164884	0	-0.0664274	-0.0513992	0.107018	0.120352	0.0813396	0.0881416	-0.586406	-0.599462	-0.773491	-0.710756	-0.114035	0.015783	-0.0306192	0.00144197
103	BCL2L11	2q14.1	2	111671	111734		0.182692	0.10165	-0.0454314	0.0703893	0.0551957	-0.195946	0.533065	-0.0159576	0.0551957	0.0676387	-0.131313	0.0867838	0.137504	0.120352	0.0731347	0.0662614	-0.490051	-0.571322	-0.612637	-0.520769	0.0593553	-0.0831412	0.296311	0.141433
104	RALB	2cen-q13	2	120629	120846		0.133564	0.136191	0.0143553	-0.0247367	0.108357	-0.118727	0.446786	-0.242977	0.146655	0.0370307	-0.164884	0.0129262	0.0717627	0.164786	0.0989585	0.248535	-0.456009	-0.687335	-0.713119	-0.621488	0.108357	0.202888	0.316146	0.37629
105	GLI2	2q14.2	2	121205	121389		-0.0439433	-0.145605	-0.199255	-0.013043	-0.0380063	0.145351	0.531069	0.0229004	-0.114035	0.0071955	-0.0573917	-0.0800879	0.0186342	0.0214797	-0.0846703	0.0243197	-0.436354	-0.637109	-0.75877	-0.744197	-0.204233	0.0482362	-0.169745	-0.0409718
106	BIN1	2q14	2	127449	127635		0.051024	0.0648829	-0.027675	-0.046921	0.0731347	-0.169745	0.536053	-0.0499049	0.0799754	0.0881416	-0.14401	-0.0365259	0.123004	0.0579701	0.0703893	0.167358	-0.463947	-0.72738	-0.72261	-0.902389	-0.0291463	-0.106249	0.0662614	0.155749
107	LRP1B	2q21.2	2	141280	141465		-0.14401	0.0813396	0.00863031	0.0285692	0.0398403	-0.163268	0.462576	0.356144	-0.106249	-0.046921	-0.277534	0.0370307	0.0758749	0.108357	0.0565835	0.168642	-0.586406	-0.637109	-0.766112	-0.780909	-0.648372	0.121679	0.286881	0.372952
108	TBR1	2q23-q37	2	161937	162121		-0.07552	0.0100637	0.151859	0.0214797	0.0593553	-0.134477	0.489543	0.0440443	-0.0892673	-0.011588	-0.195946	-0.086201	0.0745054	0.120352	0.00863031	0.141433	-0.456009	-0.621488	-0.888969	-0.828793	-0.152003	-0.209228	-0.086201	0.0840643
109	ABCB11	2q24	2	169486	169613		-0.12658	0.0398403	-0.0954196	-0.0320936	0.0648829	-0.114035	0.454176	-0.209228	-0.12658	0.00288251	-0.251539	0.0607392	-0.0144996	0.138814	0.0071955	0.0398403	-0.490051	-0.597278	-0.756331	-0.741783	0.453122	-0.100051	0.178874	0.14274
110	ITGA4	2q31-q32	2	181987	182176		-0.0335695	0.112367	-0.0218044	-0.00723157	0.0676387	-0.136062	0.425459	0.181421	-0.00578235	0.0071955	-0.265345	0.0538064	0.0786098	0.175045	0.108357	0.136191	-0.564905	-0.678072	-0.701342	-0.732165	0.0440443	0.318461	0.133564	0.312665
111	SLC11L3	2q32.2	2	190008	190176		-0.14401	-0.118727	0.00432161	0.00288251	0.104337	-0.158429	0.50284	-0.0484122	0.0172093	0.0607392	-0.237864	-0.0846703	0.0100637	0.120352	-0.101598	-0.134477	-0.610433	-0.72261	-0.785875	-0.768568	-0.118727	-0.0350469	-0.112475	0.00863031
112	FLJ20752	2q32.2	2	190155	190343		-0.0335695	-0.0409718	0.0867838	-0.0634092	-0.0159576	-0.153607	0.449957	-0.0484122	0.0482362	0.0285692	-0.21424	-0.0409718	0.0867838	0.0813396	-0.0306192	-0.166503	-0.454032	-0.595097	-0.56918	-0.577767	-0.0954196	-0.07552	-0.0877334	-0.0969617
113	PMS1	2q31	2	190468	190576		-0.148801	0.0426443	0.0186342	0.0745054	0.0214797	-0.179515	0.444667	-0.209228	-0.112475	0.0328061	-0.237864	-0.00433459	0.0313952	0.0840643	0.116365	0.0214797	-0.446148	-0.659723	-0.650635	-0.62371	0.123004	-0.215915	-0.0800879	0.0949116
114	GDF8	2q32.2	2	190605	190649		-0.0664274	-0.0159576	0.10165	-0.0247367	0.00288251	-0.139236	0.415759	-0.132894	0.0172093	0.0840643	-0.246395	0.172488	-0.00288828	0.120352	0.00288251	-0.018878	-0.512514	-0.630394	-0.664288	-0.691989	0.138814	0.045443	0.0342157	-0.0203404
115	HIBCH	2q32.2	2	190649	190838		-0.0649175	-0.0740006	-0.0394883	-0.152003	0.0285692	-0.179515	0.423309	-0.00868224	-0.0159576	-0.0365259	-0.281036	-0.07552	-0.0380063	0.0129262	-0.152003	-0.153607	-0.471929	-0.655172	-0.634867	-0.668868	-0.171368	-0.121863	-0.182786	-0.128156
116	INPP1	2q32.2	2	190836	191002		0.1137	0.102994	0.0827026	0.0690147	0.0313952	-0.107803	0.459432	-0.145605	-0.0634092	0.0976108	-0.212568	0.121679	0.0935602	0.0635029	0.0071955	-0.0232698	-0.508403	-0.650635	-0.717857	-0.659723	0.0579701	0.0496308	0.0257376	0.0229004
117	FLJ20160	2q32.2	2	191000	191112		0.0799754	0.187768	0.125651	0.041243	0.0551957	-0.0694519	0.448901	0.0299829	0.175045	0.0129262	-0.195946	0.177599	0.137504	0.195348	0.0229004	0.0271541	-0.518701	-0.648372	-0.632629	-0.652901	0.0200577	0.134878	0.226509	0.0214797
118	CASP8	2q33-q34	2	194087	201940		-0.0892673	-0.00433459	0.10165	-0.0409718	0.0551957	0.204141	0.528071	0.0285692	0.0496308	0.0593553	0.187768	-0.0588937	0.0143553	0.0827026	0.0186342	-0.0679388	-0.415037	-0.552156	-0.805913	-0.72738	-0.424688	-0.152003	0.0703893	-0.093879
119	PLCE	2q33	2	198703	198816		-0.107803	0.077243	0.0299829	-0.0484122	0.0662614	-0.129734	0.453122	0.0114956	0.0398403	0.0440443	-0.227692	0.126973	0.108357	0.14274	-0.013043	-0.0144996	-0.522841	-0.701342	-0.790859	-0.691989	0.367371	0.0989585	0.24732	0.125651
120	AIP-1	2q33	2	203901	204000		-0.011588	-0.150401	-0.0247367	-0.110916	-0.00144342	0.196607	0.482332	0.0271541	-0.018878	0.0840643	0.102994	-0.0923402	0.015783	0.0538064	-0.150401	-0.145605	-0.490051	-0.639355	-0.870387	-0.778432	-0.15682	-0.181149	-0.0291463	-0.0424568
121	ERBB4	2q34	2	211948	213111		0.182692	0.136191	-0.0350469	0.137504	0.0129262	-0.0588937	0.498761	-0.316528	0.0313952	-0.00433459	-0.137648	0.226509	0.175045	0.195348	0.237564	0.314986	-0.533242	-0.545824	-0.739372	-0.701342	0.0370307	0.0356239	0.138814	0.102994
122	BARD1	2q34	2	215266	215460		-0.0709665	0.00575927	-0.0816138	0.124328	-0.018878	-0.184425	0.462576	-0.0159576	-0.0543923	0.015783	-0.205896	-0.0679388	0.0621217	0.0635029	0.0962619	0.0285692	-0.479955	-0.504305	-0.766112	-0.713119	-0.110916	-0.134477	0.246104	0.0621217
123	ABCA12	2q35	2	215519	215460		-0.120294	-0.0101344	0.155749	0.0565835	-0.00868224	-0.104697	0.483364	0.0200577	-0.118727	0.0257376	-0.239566	-0.0785637	0.0731347	0.138814	0.00288251	-0.0619024	-0.575615	-0.696658	-0.968605	-0.780909	-0.354759	-0.169745	-0.0634092	0.117695
124	IGFBP2	2q33-q34	2	217062	217224		0.144046	0.0908534	0.0922074	0.015783	0.0989585	-0.117161	0.615416	-0.00578235	0.0440443	0.0243197	-0.110916	-0.0365259	0.128293	0.0976108	-0.0424568	0.120352	-0.436354	-0.584241	-0.854649	-0.741783	-0.14401	-0.0588937	0.00432161	0.0214797
125	IGFBP5	2q33-q36	2	217224	217403		0.132248	0.137504	0.128293	0.0384362	0.0908534	-0.131313	0.496718	-0.0664274	0.102994	0.0949116	-0.128156	0.166073	0.0854247	0.186501	-0.0350469	0.0962619	-0.469929	-0.648372	-0.75877	-0.72977	0.168642	0.0758749	0.180148	0.263034
126	ABCA6	2q36	2	219678	219850		-0.027675	0.0482362	-0.0649175	-0.0439433	0.045443	-0.199255	0.410341	0.194087	0.254594	0.108357	-0.176251	-0.189351	-0.0159576	-0.0409718	-0.0892673	0.041243	-0.459973	-0.558517	-0.562772	-0.533242	0.0214797	-0.0394883	0.349365	0.259423
127	INHA	2q33-q36	2	220102	220237		0.259423	0.0676387	0.0356239	-0.0409718	0.145351	-0.148801	0.515006	0.0342157	-0.00578235	0.0607392	-0.136062	-0.0335695	0.111031	0.126973	0.0922074	0.175045	-0.471929	-0.668868	-0.710756	-0.694321	-0.0800879	-0.0923402	0.124328	0.293959
128	HUP2	2q35	2	222815	222987		-0.153607	-0.161653	-0.0159576	-0.110916	0.00575927	-0.14401	0.535058	0.00432161	0.0214797	0.129613	-0.0679388	-0.107803	-0.0174171	-0.00433459	-0.153607	-0.121863	-0.552156	-0.610433	-0.821126	-0.808437	-0.121863	0.00863031	-0.239566	-0.192645
129	Cul3	2q36	2	225021	225148		-0.0499049	0.00575927	-0.181149	0.0854247	-0.0218044	-0.200913	0.491597	-0.320126	-0.207561	0.0299829	-0.195946	0.201634	0.0662614	0.0579701	0.0703893	0.0840643	-0.500218	-0.481969	-0.701342	-0.813499	0.331132	0.0313952	0.0114956	0.167358
	D2S206			233316	233516		○○	○○	○○	○○	○○	○○	○○	○○	○○	○○	○○	○○	○○	○○	○○	○○	○○	○●	○●	○●	○○	○○	○○	○○
	D2S336			235341	235542		NI	NI	NI	NI	NI	NI	NI	NI	NI	NI	NI	NI	NI	NI	NI	NI	NI	NI	NI	NI	○○	○○	○○	○○
130	WI-6310	2qtel	2	241804	242001		0.0313952	0.0482362	-0.0740006	0.0854247	0.0867838	-0.112475	0.465713	0.375178	-0.136062	0.0867838	-0.181149	-0.0439433	0.0440443	0.104337	0.0894982	0.292782	-0.471929	-0.62371	-0.756331	-0.621488	0.318461	0.0257376	0.157044	0.0989585
131	VHL	3p26	3	10011	10180		-0.0846703	-0.0528949	-0.0335695	-0.00723157	-0.0247367	-0.172994	-0.00433459	-0.195946	-0.181149	-0.0218044	-0.254978	-0.0101344	-0.0424568	-0.0203404	-0.12658	-0.0350469	0.15056	0.128293	-0.00433459	-0.0543923	-0.296899	-0.00144342	-0.390245	-0.155213
132	FANCD	3p26-p22	3	10066	10244		0.0243197	0.120352	-0.0101344	0.124328	0.0908534	-0.148801	0.077243	-0.112475	0.1137	0.0565835	-0.120294	-0.0306192	0.00863031	0.0271541	-0.0439433	0.0854247	0.146655	0.0662614	0.115033	0.0100637	0.0867838	0.0200577	0.254594	0.269033
133	RAF1	3p25	3	12590	12735		-0.0350469	0.120352	-0.0800879	0.0813396	-0.0262051	-0.161653	0.0607392	0.23634	-0.212568	0.0299829	-0.192645	0.0243197	-0.0484122	0.153157	0	0.0976108	0.183963	0.138814	0.0313952	-0.011588	0.249749	0.0285692	0.0745054	0.0854247
134	UBE2E1	3p24.1	3	23709	23880		-0.0174171	0.0827026	-0.00433459	0.136191	0.104337	-0.0923402	0.00575927	0.863938	-0.0740006	0.0786098	-0.21927	-0.00868224	0.145351	0.144046	0.0524159	0.130931	0.230203	0.147958	0.0299829	0.0342157	0.0172093	0.271426	0.319618	0.181421
135	THRB	3p24.3	3	24198	24400		-0.131313	0.015783	-0.129734	0.0186342	-0.046921	-0.192645	-0.0380063	0.266637	-0.171368	0.0186342	-0.2567	-0.0144996	0.123004	0.108357	0.0881416	0.0745054	0.232661	0.194087	0.0524159	-0.117161	-0.161653	0.0745054	0.351628	0.333424
136	RARB	3p24	3	25497	25697		-0.100051	0.0299829	-0.0543923	0.0342157	-0.0320936	-0.194295	-0.00144342	-0.134477	-0.186065	0.0370307	-0.232769	-0.117161	0.149259	0.129613	0.144046	0.200379	0.210389	0.105678	-0.0203404	-0.0350469	0.326537	-0.109359	-0.0306192	0.0799754
137	TGFBR2	3p22	3	30567	31958		-0.16004	-0.0380063	0.16221	0.0328061	0.0299829	-0.168123	0.0186342	-0.0380063	-0.0262051	-0.00144342	-0.227692	0.00575927	0.14274	0.0717627	-0.0394883	0.144046	0.178874	0.0962619	-0.117161	-0.184425	-0.239566	-0.132894	0.0786098	0.225275
138	MLH1	3p21	3	36866	37036		-0.0846703	0.0482362	-0.0985055	0.0285692	-0.0484122	-0.209228	0.0172093	-0.323733	-0.018878	0.0114956	-0.142417	0.0840643	0.108357	0.128293	0.130931	0.195348	0.238787	0.121679	0.0186342	-0.00144342	0.0100637	0.0840643	-0.140826	0.263034
139	CTNNB1	3p21	3	41314	41461		0.0100637	-0.0439433	-0.166503	0.116365	-0.0247367	0.107018	0.0299829	0.00575927	0.0299829	0.0071955	-0.194295	0.0635029	0.0703893	0.0731347	0.10165	0.0186342	0.189034	0.134878	-0.150401	-0.100051	-0.304006	-0.147202	0.0200577	0.0071955
140	VIPR1	3p22	3	41643	42564		0.0356239	0.168642	0	0.10165	0.0976108	-0.107803	0.0962619	0.144046	0.204141	0.171207	-0.132894	0.145351	0.190299	0.205393	0.0648829	0.171207	0.291604	0.144046	0.1137	0.0881416	0.146655	-0.00868224	0.395063	0.304511
141	CCK	3p21	3	42180	42286		0.0129262	-0.0335695	0.00863031	0.0827026	0.0143553	-0.212568	-0.0159576	-0.0846703	0.0745054	0.0786098	-0.239566	-0.101598	-0.018878	-0.0247367	-0.176251	-0.0499049	0.192825	0.0579701	0.0243197	-0.07552	-0.123434	0.0186342	-0.114035	-0.123434
142	ZNF35	3p22-p21	3	44567	44737		0.1137	0.130931	-0.125006	0.0840643	-0.00288828	-0.125006	0.0342157	-0.117161	-0.171368	-0.018878	-0.155213	-0.187707	0.0662614	0.199123	0.0758749	0.226509	0.231432	0.119024	0.0989585	-0.0218044	0.10165	0.0299829	-0.00144342	0.0496308
143	TGM4	3p22-p21.33	3	44738	44942		-0.0365259	-0.0335695	-0.0619024	-0.0892673	-0.0262051	-0.194295	0.0299829	-0.0649175	-0.0528949	0.0648829	-0.251539	-0.120294	-0.0203404	0.0496308	-0.100051	-0.145605	0.209141	0.0200577	0.0214797	-0.0159576	-0.118727	-0.174621	-0.0908029	0.0342157
144	TDGF1	3p23-p21	3	46484	46687		-0.107803	-0.0800879	-0.152003	-0.0232698	-0.0709665	-0.158429	0.00288251	0.625738	-0.209228	0.0313952	-0.21424	-0.15682	-0.0144996	0.0342157	-0.128156	-0.0484122	0.171207	0.0908534	-0.0159576	-0.027675	-0.171368	0.0607392	-0.0724828	0.0172093
145	CDC25A	3p21	3	48127	48298		0.00144197	-0.0513992	0.0662614	-0.184425	0.0214797	-0.234465	0.0468403	0.00575927	0.0143553	0.0690147	-0.177882	0.10165	-0.0335695	-0.0513992	-0.14401	-0.153607	0.215368	0.0854247	0.0621217	-0.0203404	-0.0892673	-0.0634092	-0.147202	-0.166503
146	ARHA	3p21.3	3	49222	49393		-0.104697	0.0426443	0.0786098	-0.176251	0.051024	-0.1976	-0.0350469	0.0648829	0.109695	0.0717627	-0.163268	0.0579701	-0.07552	-0.0831412	-0.181149	-0.0724828	0.137504	0.0426443	0.0426443	0.0799754	0.271426	-0.0174171	0.285698	0.0854247
147	TCTA	3p21.3	3	49393	49579		-0.0954196	0.0114956	-0.00288828	-0.0694519	0.0538064	-0.176251	0.0143553	0.015783	-0.046921	0.0745054	-0.187707	-0.093879	-0.0144996	-0.0203404	-0.0350469	-0.12658	0.215368	0.015783	0.0579701	-0.117161	-0.0454314	-0.187707	-0.0603973	-0.0218044
148	SEMA3F	3p21.3	3	50090	50265		-0.205896	-0.104697	0.0100637	-0.16004	0.0342157	-0.21424	0.0370307	0.0827026	0.0342157	0.0758749	-0.179515	0.0731347	-0.109359	-0.153607	-0.248108	-0.21927	0.265437	0.10165	0.0426443	0.0100637	-0.0740006	0.0593553	-0.0649175	-0.0365259
149	ARP	3p21.1	3	51390	51559		0.0703893	0.0662614	0.0538064	0.0257376	0.0662614	-0.155213	0.0071955	0.051024	0.0538064	0.045443	-0.177882	0.214125	-0.0484122	0.0172093	-0.0454314	0.0398403	0.232661	0.0962619	0.0607392	0.0100637	0.0922074	-0.027675	0.164786	0.129613
150	FHIT	3p14.2	3	59808	59809		0.0935602	0.0607392	0.0524159	0.0786098	-0.0174171	-0.187707	-0.046921	0.978196	-0.018878	0.00432161	-0.1976	0.0313952	0.124328	0.185232	-0.00144342	0.0703893	0.248535	0.102994	0.0100637	-0.14401	-0.199255	0.140124	-0.150401	0.185232
151	PTPRG	3p14.2	3	62638	62677		-0.0619024	0.121679	0.0648829	0.00144197	0.051024	-0.142417	-0.046921	-0.153607	-0.0800879	0.164786	-0.217591	0.286881	0.100305	0.109695	0.0186342	-0.0603973	0.269033	0.0731347	0.015783	-0.0247367	0.108357	-0.0218044	0.0703893	0.0214797
152	BAIAP1	3p14.1	3	65182	65361		-0.0335695	-0.0484122	0.0186342	0.0342157	0.00575927	0.125651	0.0271541	0.0384362	-0.00433459	-0.013043	0.295135	0.0496308	0.126973	0.0908534	0.0565835	-0.0709665	0.252173	0.120352	-0.104697	-0.16004	-0.0709665	-0.129734	0.231432	0.0229004
153	MITF	3p13	3	70082	70235		-0.0232698	0.0976108	0.0813396	0.077243	0.00575927	-0.177882	-0.00723157	0.329985	0.126973	0.041243	-0.222633	0.172488	0.107018	0.117695	0.015783	0.0257376	0.221568	0.0524159	0.0114956	-0.106249	0.155749	-0.0724828	0.269033	0.225275
154	PPP4R2	3p13	3	73077	73261		-0.136062	-0.0679388	-0.0380063	0.10165	-0.00433459	-0.174621	0.0214797	-0.0513992	0.0717627	0.00432161	-0.28279	-0.118727	-0.00433459	0.045443	-0.123434	-0.0908029	0.248535	0.0468403	0.0384362	0.00432161	-0.0740006	-0.217591	-0.123434	-0.0291463
155	ETK1	3p11.2	3	89364	89545		-0.172994	-0.14401	-0.0528949	-0.177882	-0.011588	-0.209228	-0.077041	-0.194295	-0.177882	0.0186342	-0.274041	-0.00868224	-0.0724828	-0.0740006	-0.07552	-0.161653	0.151859	0.015783	-0.0320936	-0.131313	-0.011588	-0.0664274	-0.229382	-0.305788
156	CDCL1	3q21	3	128793	128983		-0.086201	-0.120294	-0.200913	-0.0694519	-0.0232698	0.172488	0.0200577	0.297485	-0.112475	0.015783	-0.0291463	-0.254978	0.0356239	-0.0218044	-0.0664274	-0.0831412	0.176323	0.102994	-0.0954196	-0.0800879	-0.314733	0.0908534	-0.0101344	-0.0218044
157	ACPP	3q21-q23	3	133499	133647		-0.0218044	0.0827026	0.0200577	-0.00578235	0.0717627	-0.121863	0.0071955	-0.140826	-0.0218044	0.0370307	-0.229382	0.112367	0.045443	0.0799754	-0.0101344	-0.0320936	0.195348	0.108357	0.0398403	-0.0365259	0.0551957	-0.161653	0.306846	0.192825
158	BPES	3q23	3	139818	139995		-0.0380063	0.0243197	-0.0232698	0.129613	-0.0350469	-0.0985055	-0.0846703	-0.0969617	-0.181149	0.0114956	-0.182786	0.120352	0.0648829	0.0867838	0.0976108	0.0648829	0.111031	0.138814	-0.013043	0.102994	-0.0908029	-0.103147	-0.0603973	0.243669
159	RBP1,RBP2	3q21-q22	3	140718	140741		-0.107803	0.0496308	0.0313952	-0.0484122	0.0607392	-0.207561	-0.0573917	-0.0409718	-0.0985055	0.0758749	-0.202572	0.212881	0.0426443	0.115033	0.0370307	0.0621217	0.249749	0.0621217	0.0440443	-0.00288828	-0.0218044	-0.0218044	-0.0262051	0.0342157
160	TFDP2	3q23	3	143105	143301		-0.00868224	-0.0923402	0.00144197	-0.0800879	-0.0649175	0.108357	-0.0634092	-0.0101344	-0.0320936	-0.0499049	-0.0877334	-0.12658	-0.0528949	0.0114956	-0.483985	-0.444184	0.146655	0.117695	-0.194295	-0.0908029	-0.467932	-0.24127	-0.101598	-0.14401
161	TM4SF1	3q21-q25	3	150572	150704		-0.171368	0.0229004	0.0243197	0.0867838	0.0200577	-0.106249	-0.0159576	-0.0144996	-0.0218044	0.0908534	-0.139236	-0.0923402	0.0328061	0.107018	-0.0785637	-0.118727	0.215368	0.0551957	-0.166503	-0.0291463	-0.027675	-0.0846703	-0.00288828	-0.0619024
162	MME	3q21-q27	3	156238	156401		-0.112475	0.0827026	-0.0203404	0.0840643	0.0894982	-0.0954196	0.041243	-0.0247367	-0.0709665	0.0271541	-0.232769	0.0496308	0.146655	0.104337	-0.00578235	-0.0320936	0.204141	0.111031	0.0285692	0.0690147	0.00432161	-0.147202	0.0690147	0.0299829
163	RAP2B	3q13	3	154314	158984		-0.131313	0.0243197	0.015783	0.0285692	-0.00433459	-0.268817	-0.0558912	-0.204233	-0.0454314	0.00144197	-0.248108	0.0703893	-0.0291463	0.0271541	-0.0424568	0.00288251	0.153157	0.0579701	0.00144197	-0.013043	-0.373327	-0.202572	0.14274	-0.013043
164	MLF1	3q25.1	3	159857	162174		-0.323733	0.00575927	-0.0218044	-0.0892673	-0.00868224	0.211635	0.0538064	-0.0262051	0.0100637	0.0071955	0.0908534	-0.109359	0.0356239	0.077243	-0.125006	-0.0740006	0.16092	0.0976108	-0.142417	-0.101598	0.00863031	-0.12658	0.0607392	-0.195946
165	EVI1	3q26	3	170226	170407		-0.086201	-0.0573917	0.0690147	-0.0724828	0.0370307	-0.1976	-0.0424568	-0.0619024	-0.0439433	0.0129262	-0.270556	-0.0573917	0.0271541	0.0894982	-0.0320936	-0.0603973	0.246104	0.107018	0.00144197	-0.0484122	-0.112475	-0.155213	-0.104697	-0.077041
166	TERC	3q26	3	170975	171101		-0.134477	-0.0985055	-0.0923402	-0.018878	0.00863031	-0.121863	0.100305	-0.0350469	0.0827026	0.0881416	-0.22095	-0.0709665	0	0.0214797	-0.0513992	-0.0846703	0.261832	0.173767	0.0676387	0.0200577	0.015783	-0.0499049	-0.0101344	0.0496308
167	SNO	3q26	3	171558	171593		-0.0923402	0.0635029	0.0313952	-0.093879	0.0114956	-0.246395	0.00144197	-0.248108	-0.210897	0.0370307	-0.182786	0.0271541	0.00288251	-0.00868224	-0.0877334	-0.0380063	0.206643	0.125651	0.0635029	-0.00433459	-0.0203404	-0.166503	0.111031	0.0799754
168	EIF5A2	3q26.2	3	172055	172222		-0.32916	-0.0908029	-0.00578235	-0.227692	-0.0218044	-0.195946	-0.0664274	0.0935602	0.0384362	0.0579701	0.0607392	0	-0.0247367	0	-0.189351	-0.229382	0.132248	0.0881416	0.0243197	-0.14401	-0.129734	0.0114956	-0.236164	-0.279284
169	TNFSF10	3q26	3	173687	173855		-0.110916	0.123004	-0.114035	0.140124	-0.013043	-0.182786	0.015783	-0.248108	-0.153607	0.0854247	-0.158429	0.0200577	0.0214797	0.0813396	0.0989585	0.155749	0.235114	0.189034	0.0621217	0.00288251	-0.320126	0.0299829	-0.018878	0.24732
170	ECT2	3q26.1-q26.2	3	173910	174040		-0.222633	-0.0603973	-0.0800879	-0.018878	-0.0816138	-0.210897	0.00575927	-0.0218044	-0.00868224	-0.0174171	-0.254978	-0.118727	-0.0573917	0.0607392	-0.0232698	0.00288251	0.129613	0.112367	-0.148801	-0.0558912	-0.270556	0.153157	0.16221	0.0426443
171	PIK3CA	3q26	3	180349	180435		-0.147202	0.0356239	-0.0335695	-0.0439433	-0.0101344	-0.226004	-0.0203404	-0.210897	-0.0424568	0.0621217	-0.311148	-0.0218044	0.0468403	0.0662614	-0.0679388	-0.101598	0.0662614	0.215368	-0.0365259	-0.011588	-0.194295	-0.155213	0.0496308	0.147958
172	USP13	3q26.33	3	180867	181028		-0.168123	0.0299829	0.00575927	0.015783	-0.0247367	-0.261881	-0.0588937	-0.258425	-0.107803	0.0356239	-0.246395	0.0285692	0.00863031	0.00432161	-0.0969617	-0.0484122	0.145351	0.0745054	0.0285692	0.0214797	0.0243197	-0.0232698	-0.00433459	0.0648829
173	ABCC5	3q27	3	185061	185239		-0.0394883	0.0285692	-0.14401	0.140124	0.0313952	-0.136062	0.0524159	-0.246395	-0.16004	0.0989585	-0.150401	0.102994	0.0143553	0.0758749	0.0114956	0.116365	0.192825	0.155749	0.0143553	0.0398403	-0.0588937	0.0200577	0.0949116	0.362891
174	EIF4G	3q27	3	185459	185625		0.180148	-0.0144996	0.0384362	-0.00868224	0.130931	-0.15682	0.077243	0.00288251	0.132248	0.0565835	-0.0800879	-0.0603973	0.138814	0.0867838	-0.0218044	0.129613	0.365133	0.144046	0.168642	0.186501	0.102994	-0.0785637	0.0426443	0.0662614
175	THPO	3q27	3	185459	185625		-0.0409718	-0.011588	-0.011588	-0.0394883	0.0731347	-0.117161	0.0579701	0.0867838	0.140124	0.100305	0.183963	-0.114035	0.0922074	-0.00723157	-0.123434	-0.109359	0.311503	0.117695	0.0731347	-0.0350469	-0.142417	-0.121863	0.112367	-0.0203404
176	ETV5	3q28	3	187095	187269		-0.166503	-0.0908029	-0.109359	0.0342157	-0.0218044	-0.163268	-0.0454314	-0.0454314	0.0172093	0.0538064	-0.169745	-0.129734	0.0690147	0.0840643	0.0200577	-0.0528949	0.214125	0.1137	-0.0785637	-0.0694519	-0.288065	0.121679	0.0758749	0.180148
177	SST	3q28	3	188688	188886		0.0229004	0.138814	-0.0394883	0.0989585	0.00144197	-0.163268	0.0271541	-0.236164	-0.100051	0.149259	-0.166503	0.125651	0.153157	0.176323	0.102994	0.191563	0.298658	0.175045	0.0426443	0.0271541	0.0621217	0.151859	0.0813396	0.181421
178	BCL6	3q27	3	189004	189175		0.00863031	0.145351	0.116365	0.141433	0.15056	-0.109359	0.045443	0.389567	0.235114	0.164786	-0.123434	0.210389	0.226509	0.154454	0.192825	0.146655	0.263034	0.176323	0.0881416	0.102994	0.440421	-0.077041	0.389567	0.253384
179	TP63	3q27-q29	3	190004	191160		-0.00433459	0.104337	0.00432161	0.00144197	0.0496308	-0.182786	0.0143553	-0.011588	0.0468403	0.0370307	-0.189351	0.140124	0.0551957	0.134878	0.0426443	0.104337	0.282143	0.183963	0.0731347	0.0758749	0.141433	-0.153607	0.275007	0.0976108
180	MUC4	3q29	3	196864	197038		-0.131313	-0.12658	-0.0679388	-0.0740006	-0.00868224	0.0257376	0.0370307	-0.0350469	-0.0232698	-0.018878	-0.204233	-0.086201	0.0114956	0.0299829	-0.0262051	-0.169745	0.0745054	-0.0306192	-0.305788	-0.179515	-0.2567	-0.199255	-0.0424568	0.0676387
181	MFI2	3qtel	3	198132	198287		-0.0877334	-0.0649175	-0.128156	0.041243	0.0129262	-0.153607	-0.011588	-0.118727	-0.112475	0.051024	-0.217591	-0.0218044	-0.0291463	0.0593553	0.045443	0.117695	0.225275	0.134878	0.0257376	0.0172093	-0.231075	0.144046	-0.168123	0.276199
182	SHGC4-207	4ptel	4	200	356		-0.239566	-0.163268	-0.147202	-0.134477	-0.0424568	-0.253257	-0.0513992	-0.093879	-0.0694519	0	-0.293359	-0.246395	-0.0484122	-0.0800879	0.228973	0.207893	0.258217	0.259423	0.353888	0.412511	-0.0573917	-0.28279	-0.242977	-0.204233
183	GAK	4p16	4	722	908		0.141433	0.0482362	-0.0877334	-0.0144996	0.0662614	-0.166503	0.0313952	-0.077041	0.0100637	0.0621217	-0.174621	0.0440443	0.0881416	0.0717627	0.343692	0.511974	0.380729	1.02006	1.19093	1.168	-0.0892673	-0.0394883	0.237564	0.145351
184	FGFR3	4p16.3	4	1595	1784		0.207893	0.0648829	0.0922074	-0.147202	0.0676387	-0.011588	0.0370307	0.0827026	0.141433	0.0200577	-0.115597	-0.142417	0.153157	0.0100637	0.424385	0.22033	0.381837	0.391768	0.582074	0.423309	-0.166503	-0.0724828	-0.00144342	0.265437
185	WHSC1	4p16.3	4	1850	2043		0.0384362	0.0384362	0.0271541	0.141433	0.0071955	-0.118727	0.0328061	-0.0649175	0.100305	0.0593553	-0.161653	0.00575927	0.0962619	0.0676387	0.296311	0.301002	0.339137	0.370722	0.560715	0.485427	-0.0908029	-0.0923402	0.217851	0.291604
	D4S1546			20275	20475		○○	○○	○○	○○	○●	○●	○●	○●	○●	○●	○●	○●	○○	○○	○○	○○	○○	○○	○○	○○	○○	○○	○○	○○
	D4S404			23744	23944		NI	NI	NI	NI	○●	○●	○●	○●	○●	○●	○●	○●	○○	○○	○○	○○	○○	○○	○○	○○	○○	○○	○○	○○
186	DDX15	4p15.3	4	24079	24250		-0.0634092	-0.0291463	-0.101598	-0.103147	0.10165	0.125651	0.0976108	0.0172093	0.0745054	0.0621217	0.163499	-0.189351	0.0370307	0.0538064	-0.107803	-0.0724828	0.0676387	-0.0409718	0.0496308	-0.0694519	-0.286304	-0.121863	0.0214797	-0.174621
187	ARHH	4p13	4	39806	39969		0.10165	-0.0664274	-0.00288828	-0.0543923	-0.0247367	0.123004	0.00575927	0.045443	-0.0484122	-0.0232698	0.304511	0.0071955	-0.011588	0.0200577	-0.0439433	-0.0800879	-0.0262051	0.0257376	-0.0247367	-0.0908029	-0.224317	-0.161653	0.0662614	0.041243
188	PDGFRA	4q12	4	54822	54954		-0.0424568	0.0935602	-0.0306192	0.195348	0.0328061	-0.171368	0.104337	-0.0649175	0.0607392	0.0949116	-0.15682	-0.0159576	0.0840643	0.137504	0.0285692	0.0229004	0.0071955	0.0100637	-0.106249	-0.0985055	-0.195946	-0.0908029	0.0854247	0.267835
189	KDR	4q12	4	55642	55816		-0.0649175	0.0100637	-0.00868224	0.0703893	-0.0740006	-0.204233	-0.0335695	-0.158429	-0.14401	0.0114956	-0.222633	-0.110916	0.0114956	0.107018	-0.011588	-0.0513992	0.0621217	-0.00868224	-0.123434	-0.0694519	-0.244685	-0.153607	0.0731347	0.205393
190	IGFBP7	4q12	4	57447	57650		-0.00144342	0.0271541	-0.0528949	0.119024	0.0426443	-0.158429	0.0440443	-0.270556	-0.120294	0.119024	-0.131313	0.120352	0.0758749	0.0949116	0.0593553	0.0703893	0.00432161	0.015783	0.0328061	0.0827026	0.0243197	0.0071955	0.119024	0.112367
191	AFP	4q11-q13	4	74418	74585		-0.0439433	0.0440443	0.00863031	-0.0350469	0.0243197	-0.158429	0	0.321928	0.128293	0.0285692	-0.260152	0.0703893	0.0538064	0.104337	-0.0380063	0.0313952	-0.0101344	-0.0409718	0.0426443	0.0384362	0.233888	-0.123434	0.24245	0.276199
192	GRO3	4q21	4	74959	75139		-0.0679388	0.0662614	0.0922074	-0.0543923	0.0635029	-0.117161	0.0313952	-0.174621	0.0100637	0.077243	-0.239566	-0.121863	0.0676387	0.100305	-0.00433459	0.0731347	-0.0218044	-0.013043	0.0271541	-0.0144996	0.225275	-0.101598	0.271426	0.0551957
193	GRO2	4q21	4	75136	75305		-0.112475	-0.046921	-0.109359	0.00432161	-0.0335695	-0.155213	-0.0247367	-0.00868224	-0.0499049	-0.00288828	-0.22095	0.0370307	0.0935602	0.123004	0.0799754	0.0962619	-0.0954196	-0.0923402	-0.155213	-0.139236	-0.320126	-0.147202	-0.0262051	0.178874
194	GRO1	4q21	4	75158	75325		0.051024	-0.0664274	-0.0954196	-0.093879	0.0114956	-0.182786	-0.0306192	-0.0528949	0.0813396	-0.0174171	-0.2567	-0.0649175	-0.00723157	0.0200577	-0.013043	-0.0380063	0.0285692	-0.0409718	-0.011588	-0.0262051	0.0186342	-0.132894	-0.0558912	-0.0232698
195	AREG	4q13-q21	4	75585	75603		0.0243197	0.0758749	-0.142417	0.107018	0.0356239	-0.110916	-0.00868224	-0.254978	-0.14401	0.0854247	-0.158429	0.227741	0.126973	0.136191	0.228973	0.324235	0.0071955	0.0648829	0.112367	0.0565835	0.231432	0.112367	0.0551957	0.177599
196	FGF5	4q21	4	81316	81510		0.0356239	0.0482362	0.201634	0.107018	-0.0908029	-0.137648	0.00863031	-0.309359	-0.0649175	0.0593553	-0.199255	0.0867838	0.0538064	0.141433	0.0468403	0.231432	-0.0247367	-0.0513992	0.015783	-0.0573917	0.173767	0.117695	-0.114035	0.183963
197	PTPN13	4q21	4	87804	87967		-0.204233	-0.0603973	0.0922074	-0.0306192	-0.0679388	-0.1976	-0.0634092	0.0071955	-0.184425	-0.0831412	-0.367732	-0.110916	0.051024	0.0468403	0.0071955	-0.179515	-0.0923402	-0.0454314	-0.0694519	-0.0908029	-0.265345	-0.298673	-0.0740006	0.0676387
198	MLLT2	4q21	4	88177	88237		-0.0484122	-0.027675	-0.018878	0.0935602	0.0593553	-0.16004	0.0690147	0.0071955	0.0731347	0.0426443	-0.21424	-0.0513992	-0.027675	0.0538064	-0.0785637	-0.00723157	-0.018878	-0.0350469	0.0299829	-0.107803	-0.134477	-0.129734	-0.136062	-0.00868224
199	IBSP	4q21-q25	4	88909	89097		0.0468403	0.0648829	0.0370307	-0.0454314	0.0285692	-0.134477	-0.0846703	-0.0543923	0.041243	0.0922074	-0.2567	0.145351	0.124328	0.0200577	-0.0203404	-0.07552	0.00144197	0.015783	0.0676387	-0.0709665	0.196607	-0.00868224	0.0908534	-0.0424568
200	ABCG2	4q22	4	89233	89403		-0.142417	-0.104697	-0.0409718	-0.00868224	0.0468403	-0.202572	0.00432161	0.0662614	-0.00723157	0.0565835	0	-0.181149	-0.0380063	0.00288251	-0.129734	-0.163268	-0.0484122	-0.0291463	0.0200577	-0.121863	-0.120294	0.0285692	-0.137648	-0.177882
201	RAP1GDS1	4q21-q25	4	99250	99441		-0.0101344	-0.0528949	-0.176251	-0.0528949	-0.0203404	0.0243197	-0.0558912	0.0285692	-0.0424568	0.00288251	-0.217591	-0.0724828	0.0703893	0.0648829	0.0440443	-0.011588	-0.0908029	0.0143553	-0.128156	-0.0499049	-0.354759	-0.125006	0.0257376	-0.00578235
202	EIF4E	4q24	4	99946	100058		0.00432161	0.0172093	-0.0454314	0.0717627	0.041243	-0.161653	-0.0350469	-0.249822	-0.168123	0.0313952	-0.265345	0.0356239	0.0257376	0.153157	0.0114956	-0.0528949	0.0200577	-0.0484122	0.0129262	0.0621217	-0.0846703	-0.134477	0.221568	0.0538064
203	NFKB	4q24	4	103606	103800		-0.0262051	0.0342157	0.0482362	0.104337	0.0356239	-0.112475	0.0384362	0.257011	-0.110916	0.0482362	-0.215915	0.0648829	0.222805	0.157044	0.00575927	0.102994	0.0186342	-0.0174171	0.00432161	0.0745054	-0.0174171	0.302173	0.283329	0.399445
204	CCNA	4q25	4	122952	123105		-0.00868224	-0.0908029	-0.0619024	-0.0543923	-0.00433459	0.225275	0	-0.00868224	-0.0649175	-0.00868224	-0.207561	-0.132894	0.0440443	0.0827026	-0.077041	-0.112475	-0.0159576	-0.0439433	-0.100051	-0.172994	-0.415037	-0.199255	-0.0816138	-0.0306192
205	IL2	4q26-q27	4	123433	123629		-0.00288828	0.116365	-0.0350469	0.0313952	0.0786098	-0.0679388	-0.0985055	0.0690147	0.0745054	0.108357	-0.263612	0.115033	0.0313952	0.0854247	-0.0335695	-0.0365259	-0.0649175	-0.0484122	0.045443	0.0285692	0.0271541	-0.104697	0.130931	0.190299
206	FGF2	4q25-q27	4	123950	124129		0.041243	0.0356239	-0.0664274	0.0867838	0.0356239	-0.0306192	0.0129262	0.378512	-0.0923402	0.0745054	-0.163268	0.0524159	0.0342157	0.141433	0.146655	0.15056	0.0071955	-0.0232698	0.112367	0.045443	-0.132894	0.157044	-0.0291463	0.155749
207	PGRMC2	4q26	4	129335	129496		-0.0892673	-0.155213	-0.0350469	-0.00288828	0.0328061	0.0881416	0.0731347	0.0328061	-0.0174171	0.00144197	0.147958	0.041243	0.0731347	0.0662614	-0.0454314	-0.0724828	-0.00868224	-0.0101344	-0.114035	-0.0350469	-0.284546	-0.106249	0.342555	-0.0320936
208	ABCE1	4q31	4	146173	146362		-0.109359	0.00288251	-0.0543923	-0.0350469	0.00863031	-0.237864	-0.0664274	-0.227692	-0.1976	0.0100637	-0.316528	-0.0892673	0.0384362	0.0243197	-0.0513992	-0.0831412	-0.0499049	-0.0350469	-0.0247367	-0.0424568	-0.104697	-0.192645	0.0731347	0.0328061
209	PDZ-GEF1	4q32.1	4	160442	160603		0.130931	0.0621217	-0.0588937	-0.0409718	-0.741783	-0.823677	-0.706041	-0.630394	-0.564905	-0.533242	-0.943416	-0.50226	0.0384362	0.0976108	-0.0484122	-0.0218044	0.0200577	-0.0439433	0.119024	-0.0159576	-0.0573917	-0.0969617	-0.0603973	-0.0724828
210	VEGFC	4q34.1-q34.3	4	177746	177912		-0.1976	-0.0101344	-0.125006	-0.184425	-0.641604	-0.85726	-0.76366	-0.639355	-0.713119	-0.608232	-0.844251	-0.50226	-0.086201	-0.07552	-0.139236	-0.200913	-0.107803	-0.0740006	-0.0800879	-0.136062	-0.190997	-0.209228	-0.229382	-0.077041
211	Casp3	4q35.1	4	185784	185959		0.0881416	0.219091	0.192825	0.0370307	-0.708396	-0.865122	-0.732165	-0.78339	-0.664288	-0.650635	-0.844251	-0.21927	0.0813396	0.157044	-0.0247367	0.0949116	-0.0320936	0.015783	0.0786098	0.0384362	0.102994	0.219091	0.365133	0.24732
	D4S171			186319	186519		○○	○○	○○	○○	○●	○●	○●	○●	○●	○●	○●	○●	○○	○○	○○	○○	NI	NI	NI	NI	○●	○●	○●	○●
212	FAT	4q34-q35	4	187810	187977		0.138814	0.117695	0.0840643	-0.0218044	-0.751465	-0.940645	-0.813499	-0.780909	-0.880976	-0.708396	-0.910502	-0.334607	0.111031	0.0813396	-0.0573917	0.0328061	-0.0232698	0.0143553	-0.00578235	0.0143553	0.0813396	-0.0740006	0.269033	0.228973
	D4S426			189244	189444		○○	○○	○○	○○	○●	○●	○●	○●	○●	○●	○●	○●	○○	○○	○○	○○	○○	○○	○○	○○	NI	NI	NI	NI
213	TERT	5p15	5	1260	1422		0.119024	-0.0694519	0.0071955	-0.15682	0.00863031	-0.129734	0.0100637	0.0894982	0.157044	0.10165	0.266637	-0.187707	-0.0291463	-0.093879	-0.202572	-0.164884	0.176323	-0.0619024	-0.0335695	-0.153607	-0.258425	-0.118727	0.0342157	0.0703893
214	CDH10	5p14.2	5	24521	24688		0	-0.0306192	0.126973	-0.0144996	-0.0291463	-0.152003	-0.128156	0.192825	-0.0785637	-0.018878	-0.28279	0.0229004	0.0328061	0.0731347	-0.013043	0.0186342	-0.0439433	-0.0694519	-0.0394883	0	-0.0831412	-0.21927	0.205393	0.211635
215	PC4	5p13	5	32621	32637		-0.109359	-0.0484122	0.155749	-0.0409718	0.0200577	0.102994	0.0690147	-0.0159576	0.0243197	0.00575927	0.206643	-0.0954196	-0.0101344	0.0524159	-0.0954196	-0.155213	0.0257376	0.0114956	-0.128156	-0.0923402	-0.444184	-0.190997	0.0426443	-0.0335695
216	CDH12	5p14.3	5	34921	35078		0.0243197	-0.0424568	0.0313952	-0.0262051	-0.0380063	-0.22095	-0.0247367	-0.0573917	-0.118727	0.0129262	-0.312939	-0.07552	0.109695	0.0593553	0.0114956	-0.086201	0.0328061	-0.0247367	0.0854247	-0.0218044	-0.0203404	-0.16004	-0.0320936	0.183963
217	SKP2	5p13	5	36077	36226		-0.0709665	-0.0144996	-0.0335695	0.0593553	0.0342157	-0.125006	-0.00288828	0.0114956	-0.0499049	-0.00433459	-0.187707	-0.00868224	0.0989585	0.129613	0.0827026	0.10165	0.0635029	-0.0499049	0.0114956	0.0299829	0.0579701	-0.0954196	0.146655	0.138814
218	DOC2 , DAB2	5p13	5	39226	39422		-0.00723157	0.0565835	-0.0816138	-0.0174171	0.0229004	-0.209228	0.0299829	-0.00578235	-0.0159576	0.0922074	-0.28279	-0.0365259	0.0482362	0.0676387	-0.0664274	0.0551957	-0.0101344	-0.0603973	0.0313952	-0.0588937	-0.147202	-0.121863	-0.0513992	0.0257376
219	ZNF131	5p12	5	41937	45360		0.0827026	-0.0454314	-0.0877334	-0.0454314	0.0328061	-0.172994	0.0384362	-0.0218044	-0.101598	0.0426443	-0.248108	-0.0558912	0.0186342	0.0565835	-0.07552	0.0100637	0.0468403	-0.0649175	0.0313952	-0.07552	-0.120294	-0.174621	0.111031	0.173767
220	BIRC1	5q13.1	5	68931	71184		-0.239566	-0.0969617	-0.186065	-0.046921	-0.103147	-0.229382	-0.0174171	-0.21424	-0.293359	-0.0484122	-0.274041	0.102994	-0.0232698	0.0989585	-0.0144996	0.1137	-0.0365259	-0.125006	-0.0831412	-0.0573917	-0.222633	-0.013043	-0.288065	0.264236
221	MSH3	5q11-q12	5	80063	80216		-0.0394883	0.0690147	-0.169745	0.0257376	0.0468403	-0.142417	-0.00144342	-0.251539	-0.109359	0.0229004	-0.164884	0.0908534	0.0257376	0.109695	-0.027675	0.0676387	0.0342157	-0.0694519	0.0524159	0.107018	0.0827026	-0.202572	0.102994	-0.0203404
222	XRCC4	5q13-q14	5	82570	82742		0.0989585	-0.145605	-0.340075	0.0214797	-0.0159576	-0.163268	0.00288251	-0.0954196	-0.249822	-0.0394883	-0.258425	-0.189351	0.0143553	0.0703893	0.0143553	-0.018878	-0.145605	-0.161653	-0.0785637	-0.0634092	-0.164884	-0.0513992	-0.21927	-0.231075
223	DHFR,MSH3	5q11.2-q13.2	5	82595	82816		-0.14401	-0.129734	-0.0740006	-0.21424	-0.0394883	-0.158429	0.00288251	-0.0969617	-0.0740006	0.129613	-0.32916	0.00432161	-0.077041	-0.0573917	-0.150401	-0.158429	-0.101598	-0.077041	-0.0831412	-0.0573917	0.0935602	0.00288251	-0.134477	-0.289827
224	RASA1	5q13.3	5	86615	86700		-0.172994	0.00288251	-0.0320936	-0.0649175	-0.0320936	-0.169745	-0.0846703	-0.265345	0.126973	0.0538064	-0.311148	0.117695	0.077243	0.119024	-0.0232698	-0.0528949	-0.013043	-0.0306192	0.0426443	-0.0394883	0.0257376	-0.0159576	-0.0439433	-0.0664274
225	TFCOUP1	5q14	5	92894	93074		-0.132894	-0.0724828	-0.171368	-0.0174171	0.0313952	-0.100051	-0.0394883	-0.209228	-0.0694519	0.015783	-0.277534	0.0703893	0.0799754	0.117695	0.0662614	-0.0800879	-0.16004	-0.0174171	0.0426443	0.0524159	-0.320126	-0.161653	-0.018878	0.0867838
226	APC	5q21	5	111992	112162		-0.0144996	0.0129262	-0.229382	0.16221	-0.0247367	-0.209228	-0.027675	0.0384362	-0.200913	0.0114956	-0.195946	-0.14401	-0.0380063	0.077243	0.102994	0.0703893	-0.0424568	0.0676387	0.0299829	-0.0454314	-0.171368	0.0482362	0.16221	0.0962619
227	MCC	5q21	5	112385	112548		-0.0424568	-0.0335695	-0.136062	-0.155213	0.0313952	-0.139236	0.0328061	0.0440443	0.0894982	0.051024	0.237564	-0.103147	0.144046	0.015783	-0.128156	-0.147202	-0.0144996	-0.0528949	0.0172093	-0.152003	-0.0203404	-0.0558912	-0.0454314	-0.086201
228	AF5q31	5q31	5	132326	132478		0.105678	0.0607392	0.201634	0.0962619	0.0356239	-0.171368	-0.0679388	-0.254978	-0.0694519	0.0962619	-0.192645	0.0579701	0.0342157	0.0827026	-0.101598	0.104337	0.00432161	0.00432161	0.0565835	0.0129262	0.0257376	0.0827026	0.501821	0.762136
229	SKP1A	5q31.1	5	133522	133686		-0.0588937	0.108357	0.0894982	0	0.0635029	-0.0380063	0.0243197	0.0257376	0.0662614	-0.0247367	-0.140826	-0.0664274	0.0551957	0.0328061	-0.0892673	-0.0484122	0.0214797	-0.0174171	-0.114035	-0.0831412	-0.200913	-0.139236	0.0143553	-0.0877334
230	CDC25C CDC25	5q31	5	136657	137642		0.0257376	0.104337	-0.0785637	0.0894982	0.0551957	-0.0649175	-0.0365259	0.105678	-0.171368	0.0285692	-0.018878	-0.109359	0.0129262	0.0908534	0.137504	0.134878	-0.0664274	0.0662614	0.0114956	0.105678	-0.131313	-0.0499049	-0.0232698	0.313826
231	EGR1	5q31.1	5	137734	137920		0.0257376	0.124328	-0.00288828	0.0908534	0.166073	-0.107803	0.0703893	-0.168123	0.121679	0.0799754	-0.0588937	0.0356239	0.173767	0.129613	0.185232	0.117695	0.0593553	0.0496308	0.128293	0.112367	0.0662614	0.157044	0.400538	0.471968
232	FGF1	5q31	5	141852	141998		-0.0454314	0.119024	0.0813396	-0.0424568	0.041243	-0.195946	0.0186342	-0.150401	0.0690147	0.0813396	-0.176251	-0.00578235	0.0676387	0.155749	-0.0543923	0.00575927	0.0243197	-0.0306192	0.0922074	0.0114956	0.123004	0.0214797	0.00288251	-0.00433459
233	PDGFRB CSF1R	5q31-q32	5	149407	149494		0.112367	0.147958	-0.086201	0.0922074	0.107018	-0.077041	0.0538064	-0.161653	0.140124	0.10165	-0.077041	0.0935602	0.1137	0.111031	0.0635029	0.183963	0.0328061	0.0342157	0.104337	0.1137	0.0313952	0.24732	0.530071	0.500802
234	IL12B	5q31.1-q33.1	5	154902	155105		-0.0573917	-0.00433459	0.0186342	-0.120294	0.0731347	-0.169745	-0.0634092	0.100305	-0.0218044	0.0524159	-0.0499049	-0.0291463	0.0894982	0.0635029	-0.0543923	-0.137648	0.0143553	-0.0454314	0.00432161	-0.0709665	0.116365	0.140124	-0.169745	-0.115597
235	CCNG	5q32-q34	5	162789	162927		0.00863031	-0.0543923	-0.0232698	-0.0558912	0.0342157	-0.194295	0.0271541	-0.0724828	-0.0262051	0.0482362	-0.321928	-0.0144996	0.0524159	0.15056	-0.0232698	0.077243	-0.0232698	-0.0159576	0.0565835	-0.0262051	-0.0969617	-0.177882	-0.114035	0.121679
236	NPM1	5q35	5	173984	174145		-0.0454314	0.0468403	0.140124	-0.00288828	-0.0159576	-0.171368	0.0200577	0.00144197	0.0229004	0.0200577	-0.150401	-0.0603973	0.0745054	0.0200577	-0.0409718	0.0922074	-0.07552	-0.00288828	-0.0846703	0.0100637	-0.481969	-0.121863	0.222805	0.337996
237	FGFR4	5q35.1-qter	5	176292	176476		-0.0365259	0.0922074	0.119024	0.0579701	0.0370307	-0.14401	0.0621217	0.496718	-0.00723157	0.126973	-0.148801	0.0565835	0.0370307	0.0538064	0.0551957	-0.00578235	-0.00144342	-0.0365259	0.108357	0.16092	-0.100051	0.255803	0.275007	0.381837
238	RREB1	6p25	6	7184	7351		-0.0619024	0.0114956	0.271426	-0.0101344	0.132248	-0.136062	0.120352	0.0662614	0.00432161	0.0243197	-0.184425	-0.0528949	0.0071955	0.0524159	0.041243	0.0313952	0.31034	0.283329	-0.112475	0.265437	-0.258425	-0.177882	0.0881416	0.0758749
239	EEF1E1	6p24.3	6	7898	8041		0.0143553	-0.0144996	-0.00144342	0.0989585	-0.0499049	-0.139236	-0.077041	0.132248	-0.169745	0.0243197	-0.179515	-0.093879	-0.0218044	0.0731347	0.0482362	0.0285692	0.115033	0.258217	0.0172093	0.327687	-0.101598	0	-0.164884	-0.148801
240	TFAP2A	6p24	6	10417	10597		-0.046921	0.0894982	0.041243	0.136191	0.0342157	-0.117161	0.0100637	0.348232	-0.0558912	-0.0144996	-0.21927	0.00863031	0.0799754	0.0840643	0.0229004	0.0662614	0.312665	0.194087	0.0271541	0.396159	0.226509	0.263034	0.309176	0.205393
241	Bak	6p21.3	6	11360	11552		-0.0634092	-0.0634092	0.0299829	0.0328061	0.0398403	0.0731347	0.157044	-0.106249	-0.0785637	0.0257376	-0.0892673	-0.0499049	-0.0969617	0.0328061	-0.101598	0.0440443	0.350497	0.0129262	0.0398403	0.0328061	-0.261881	0.132248	0.0621217	0.104337
242	TPMT	6p22.3	6	18145	18315		0.0299829	0.0894982	0.231432	0.0299829	0.0648829	-0.136062	0.0114956	0.0976108	-0.0543923	0.0129262	-0.179515	-0.011588	0.145351	0.180148	0.041243	0.0854247	0.264236	0.21661	0.0342157	0.331132	0.107018	-0.011588	0.201634	0.202888
243	E2F3	6p22	6	20413	20523		0.0551957	0.214125	0.286881	0.0717627	0.133564	-0.0892673	0.0840643	0.0229004	0	0.128293	-0.0923402	0.196607	0.129613	0.22404	0.186501	0.172488	0.333424	0.345964	0.129613	0.24732	0.178874	-0.117161	0.377401	0.387363
244	HFE	6p21.3	6	26201	26302		-0.077041	-0.093879	-0.0558912	0.0538064	0.0071955	0.201634	0.0398403	-0.00288828	-0.0320936	0.00144197	0.222805	-0.077041	0.0607392	0.0071955	-0.0985055	-0.00144342	0.207893	0.259423	-0.0439433	0.225275	-0.364013	-0.150401	0.324235	0.0299829
245	TNFA	6p21.3	6	31651	31654		0.1137	0.0440443	0.112367	0.051024	0.178874	-0.125006	0.0703893	0.0384362	0.115033	0.0840643	-0.0619024	-0.0203404	0.112367	0.0976108	0.0635029	0.123004	0.352759	0.0398403	0.0676387	0.0922074	-0.103147	-0.0831412	0.21661	0.286881
246	TAP1	6p21.3	6	32843	33023		-0.0892673	-0.0454314	0.0894982	-0.0846703	0.138814	0.0468403	0.134878	0.0894982	-0.00288828	0.0607392	-0.150401	-0.0380063	0.0935602	0.0786098	0.0524159	0.015783	0.233888	-0.0232698	-0.136062	-0.0174171	-0.22095	-0.109359	0.0229004	0.0593553
247	RXRB	6p21.3	6	33186	33361		0.112367	0.129613	-0.0306192	0.124328	0.0398403	-0.110916	0.00432161	0.120352	-0.115597	0.0758749	-0.110916	-0.148801	0.0482362	0.0384362	0.0648829	0.195348	0.225275	0.0758749	0.0579701	0.138814	0.164786	0.0745054	0.108357	0.176323
248	FANCE	6p22-p21	6	35528	35542		-0.0320936	-0.0528949	0.0129262	-0.00723157	-0.011588	0.126973	0.0214797	0.0840643	-0.0159576	0.0143553	-0.169745	-0.107803	0.0579701	-0.0320936	-0.0923402	0.0114956	0.232661	-0.0588937	-0.153607	-0.0573917	-0.277534	-0.140826	0.0827026	-0.0954196
249	CDKN1A	6p21.2	6	36751	36946		-0.103147	-0.0831412	0.0813396	-0.0291463	0.015783	0.108357	0.045443	0.0299829	0.0908534	0.0356239	0.243669	-0.0664274	0.0648829	-0.0320936	-0.0877334	-0.1976	0.258217	-0.046921	-0.137648	-0.0923402	-0.424688	-0.152003	0.0313952	-0.174621
250	PIM1	6p21.3	6	37353	37358		0.199123	0.219091	-0.013043	0.171207	0.158337	0.104337	0.0648829	0.108357	0.1137	0.137504	-0.0800879	0.117695	0.22404	0.290424	0.313826	0.320773	0.24123	0.190299	0.27858	0.273814	0.282143	0.167358	0.172488	0.347099
251	CCND3	6p21	6	42131	42295		0.0143553	-0.0985055	-0.0528949	0.0172093	0.0243197	-0.158429	0.0468403	-0.234465	-0.120294	-0.0454314	-0.177882	0.0440443	-0.00723157	-0.0159576	-0.0218044	-0.0724828	0.23634	-0.018878	0.0342157	0	-0.150401	0.0129262	0.1137	0.10165
252	PTK7	6p21.1-p12.2	6	43123	43253		0.109695	0.134878	-0.0785637	0.180148	0.0468403	-0.1976	0.0370307	0.328836	-0.0619024	0.0370307	-0.0985055	-0.0247367	0.0717627	0.0717627	-0.0232698	0.225275	0.297485	0.0271541	0.045443	0.121679	0.199123	0.0949116	0.0813396	0.136191
253	VEGF	6p12	6	43437	43462		0.0100637	-0.0664274	-0.0499049	0.0172093	0.0200577	-0.215915	0.0731347	-0.0484122	-0.136062	0.0285692	-0.15682	-0.100051	-0.0664274	0.0370307	0.0186342	-0.0439433	0.201634	-0.0262051	0.041243	0	-0.232769	0.0257376	-0.107803	0.219091
254	DR6	6p12.3	6	47011	47165		0.0100637	0.169925	-0.16004	0.0690147	0.0440443	-0.0908029	0.0717627	-0.00433459	-0.117161	0.0648829	-0.0785637	-0.117161	0.177599	0.255803	0.222805	0.180148	0.276199	0.0243197	0.146655	0.0854247	0.0731347	0.0243197	-0.00433459	0.0143553
255	TFAP2B	6p12	6	50907	51025		-0.103147	-0.0831412	-0.217591	0.0949116	-0.0454314	-0.204233	0.0342157	-0.0649175	-0.125006	0.0468403	-0.21927	-0.118727	0.0745054	0.0607392	0.0328061	0.0813396	0.100305	-0.093879	-0.0101344	-0.0649175	-0.107803	-0.0424568	-0.16004	0.231432
256	HTR1B	6q13	6	78156	78233		0.0840643	0.0214797	-0.104697	0.217851	-0.0291463	-0.117161	-0.0908029	0.280956	-0.182786	-0.0218044	-0.16004	-0.0954196	0.132248	0.147958	0.238787	0.136191	0.121679	0.00575927	0.0257376	0.125651	0.169925	0.0690147	-0.0664274	0.041243
257	MAP3K7	6q15	6	91241	91383		-0.164884	-0.166503	-0.0394883	0.00575927	-0.854649	-0.504305	-0.805913	-0.550043	-0.940645	-0.72977	-0.655172	-0.45799	0.0745054	0.0229004	0.00863031	-0.107803	0.146655	-0.0694519	0.0129262	-0.176251	-0.272297	0.0285692	-0.107803	-0.0424568
258	CCNC	6q21	6	100216	104660		0.0799754	0.144046	-0.107803	0.124328	-0.691989	-0.865122	-0.795859	-0.668868	-0.785875	-0.603841	-0.883635	-0.390245	0.0100637	0.129613	0.1137	0.141433	0.209141	-0.0159576	-0.0320936	-0.00144342	-0.401635	0.0257376	0.0827026	0.0384362
259	AIM1	6q21	6	107058	107112		-0.176251	-0.0649175	-0.164884	-0.0203404	-0.836501	-0.833927	-0.826233	-0.72977	-0.894322	-0.668868	-0.954557	-0.304006	0.0313952	0.0962619	-0.0800879	0.0524159	0.205393	-0.0218044	0.0440443	-0.0634092	-0.1976	-0.00578235	0.102994	0.204141
260	FKHRL1	6q21	6	108977	109049		0.00144197	0.0100637	-0.115597	0.0881416	-0.826233	-0.948976	-0.78339	-0.577767	-0.982791	-0.710756	-0.937878	-0.469929	0.0200577	0.140124	0.0635029	0.149259	0.146655	-0.0174171	-0.0203404	0.0384362	0.015783	-0.0218044	-0.0543923	-0.0380063
261	FYN	6q21	6	112010	112166		-0.011588	0.0200577	-0.0454314	0.0100637	-0.773491	-0.951764	-0.736966	0.166073	-0.852042	-0.668868	-0.859876	-0.430509	0.115033	0.0328061	0.0703893	0.0328061	0.257011	-0.0335695	0.0827026	0.0285692	-0.106249	0.0827026	0.0551957	0.134878
262	LIBC	6q22	6	112334	112768		-0.0709665	-0.086201	-0.171368	-0.018878	-0.808437	-0.734563	-0.805913	-0.76366	-0.985645	-0.682696	-0.905088	-0.526992	0.0468403	0.0676387	-0.0649175	0.128293	0.212881	-0.0439433	0.0071955	-0.0558912	-0.134477	-0.00433459	-0.104697	-0.0603973
263	ROS1	6q22	6	117716	117853		0.0962619	0.167358	-0.0424568	0.199123	-0.734563	-0.790859	-0.803393	-0.72261	-0.746616	-0.617056	-0.810966	-0.41889	0.0827026	0.141433	0.221568	0.233888	0.250962	-0.0877334	0.0143553	0.0676387	0.282143	-0.011588	0.051024	0.167358
264	TPD52L1	6q22-q23	6	125389	125541		0.0243197	0.0840643	-0.140826	0.102994	-0.018878	-0.123434	-0.0484122	-0.104697	-0.164884	0.0129262	-0.15682	-0.0649175	0.0524159	0.0551957	0.10165	0.200379	0.0676387	-0.0335695	-0.103147	0.0370307	0.0313952	0.0356239	-0.150401	0.0129262
265	CTGF	6q23.1	6	132249	132410		-0.0649175	-0.0908029	-0.125006	0.112367	-0.0679388	0.133564	0.0579701	0.39835	-0.120294	-0.0320936	-0.200913	-0.132894	0.00432161	0.0538064	0.0690147	0.0114956	0.134878	-0.0203404	-0.177882	-0.00433459	0.102994	0.0299829	-0.0558912	-0.103147
266	ESR1	6q25	6	152125	152333		-0.0380063	0.0524159	-0.0232698	0.164786	0.0328061	-0.136062	-0.046921	-0.0709665	-0.181149	0.0813396	-0.192645	-0.114035	0.0440443	0.10165	0.200379	0.15056	0.221568	0.0328061	-0.07552	0.0243197	-0.0800879	0.00575927	-0.0454314	0.266637
267	VIP	6q26-q27	6	153113	153122		-0.00723157	0.0071955	-0.131313	0.0799754	-0.0365259	-0.215915	0.015783	-0.0320936	-0.0694519	-0.0174171	-0.242977	-0.0484122	0.0143553	0.123004	-0.0454314	-0.00868224	0.164786	-0.110916	0.0243197	-0.0740006	-0.0454314	-0.168123	-0.0558912	0.051024
268	MAS1	6q24-q27	6	159504	159698		-0.013043	0.159629	0.0285692	0.0662614	0.0935602	-0.150401	0.0342157	-0.304006	0.168642	0.0690147	-0.16004	-0.0174171	0.0621217	0.140124	-0.013043	0.107018	0.164786	-0.0954196	0.0200577	0.0440443	0.166073	0.372952	0.375178	0.331132
269	IGF2R	6q26	6	160405	160502		-0.00144342	-0.100051	-0.14401	-0.0380063	-0.0320936	0.0827026	0.00432161	0.258217	-0.169745	-0.0218044	0.10165	-0.164884	0.0285692	0	-0.107803	-0.0394883	0.226509	-0.114035	-0.0159576	-0.147202	-0.2567	0.0370307	-0.121863	0.0071955
270	MAP3K4	6q26	6	161405	161577		0.0172093	0.1137	-0.00723157	0.0648829	0.0648829	-0.129734	-0.0831412	0.27262	0.151859	0.0758749	-0.16004	0.171207	0.230203	0.0690147	-0.0247367	0.0243197	0.284514	-0.0484122	0.0496308	0.0908534	0.0440443	0.211635	0.297485	0.219091
271	MLLT4	6q27	6	167835	167983		0.0662614	-0.106249	-0.215915	0.0143553	0.00288251	0.217851	0.00432161	0.421156	-0.16004	0.015783	-0.0394883	-0.0908029	0.0257376	-0.0350469	-0.0513992	-0.0380063	0.24123	0.0114956	-0.0144996	-0.0247367	-0.093879	0.0786098	-0.131313	0.0071955
272	PMS2	7p22	7	5969	6049		0.0356239	0.0328061	0.258217	-0.013043	0.0786098	-0.190997	-0.0543923	0.041243	0.0551957	0.0384362	-0.155213	0.0881416	0.424385	0.347099	0.258217	0.267835	0.0840643	0	0.015783	0.0690147	0.14274	0.107018	0.393965	-0.0380063
273	ETV1	7p22	7	13887	13996		-0.182786	-0.194295	0.00432161	-0.0740006	-0.011588	0.0328061	-0.0262051	0.00863031	-0.110916	-0.0831412	0.0840643	-0.117161	0.473008	0.444667	0.342555	0.362891	-0.00578235	0.0840643	-0.179515	-0.224317	-0.234465	-0.0144996	-0.086201	-0.137648
274	IL6	7p21	7	22722	22887		0.0243197	0.0840643	0.0468403	0.045443	0.0676387	-0.184425	-0.00144342	-0.15682	-0.0101344	0.0731347	-0.186065	0.00432161	0.454176	0.449957	0.39835	0.393965	0.0271541	-0.00433459	0.051024	0.115033	0.0370307	-0.100051	0.138814	0.1137
275	HOXA9	7p15-p14.2	7	27132	27262		-0.0247367	-0.139236	0.015783	0.0482362	-0.0365259	-0.168123	0.0551957	-0.07552	-0.147202	-0.0218044	-0.158429	-0.00144342	0.507921	0.400538	0.340277	0.252173	-0.00578235	-0.0484122	0.0229004	-0.0144996	-0.104697	-0.00288828	-0.0454314	0.045443
276	TAX1BP1	7p15.2	7	27760	27939		-0.100051	0.00288251	0.167358	0.0621217	0.0370307	-0.121863	-0.0101344	-0.112475	-0.0923402	0.015783	-0.189351	0.0398403	0.590722	0.421156	0.453122	0.504875	0.045443	-0.00288828	-0.179515	-0.0985055	-0.171368	-0.132894	0.125651	0.0976108
277	MYCLK1	7p15	7	30108	30275		-0.0724828	-0.121863	0.123004	0.00575927	-0.0101344	0.321928	-0.00723157	0.39835	-0.161653	-0.0394883	-0.0634092	-0.136062	0.518031	0.444667	0.473008	0.269033	-0.0262051	0.0356239	0.00288251	-0.132894	-0.171368	-0.00723157	-0.0740006	0.0482362
278	CDC10	7p14.2	7	35706	35861		-0.013043	-0.027675	0.125651	-0.0709665	0.0482362	-0.204233	-0.0365259	-0.152003	-0.128156	0.0908534	-0.244685	-0.0543923	0.489543	0.421156	0.356144	0.288063	0.0200577	-0.0573917	0.0496308	-0.0232698	-0.00723157	-0.0454314	-0.0800879	-0.0409718
279	TCRG	7p15-p14	7	38185	38357		0.0676387	-0.0740006	0.134878	0.128293	0.16092	-0.00144342	0.0840643	0.171207	-0.0424568	0.196607	-0.0144996	-0.0424568	0.686164	0.574344	0.616358	0.498761	0.0635029	0.167358	0.0949116	0.0976108	0.00863031	0.0496308	-0.112475	0.164786
280	RALA	7p14	7	39613	39749		-0.0634092	-0.0724828	0.0551957	-0.093879	0.077243	0.138814	0.0717627	-0.0291463	0.117695	-0.00578235	0.130931	-0.0573917	0.489543	0.393965	0.275007	0.157044	0.0342157	-0.0306192	-0.109359	-0.0985055	-0.145605	-0.207561	0.0607392	-0.0908029
281	GLI3	7p13	7	42108	42123		-0.106249	0.0143553	0.115033	-0.0831412	0.0342157	-0.164884	-0.0101344	-0.16004	-0.086201	0.0214797	-0.251539	0.0717627	0.476122	0.418999	0.469886	0.344828	0.077243	0.0426443	0.0426443	-0.0394883	0.0635029	0.0143553	-0.0350469	-0.0634092
282	IGFBP1	7p14-p12	7	45887	45957		0.182692	0.158337	0.204141	-0.077041	0.0745054	-0.12658	-0.0634092	0.0299829	0.0813396	0.175045	-0.152003	0.206643	0.489543	0.470927	0.517024	0.377401	0.133564	-0.0320936	0.0565835	-0.00433459	0.254594	0.015783	0.538041	0.185232
283	EGFR	7p12.3-12.1	7	55222	55348		0	0.172488	0.206643	0.0703893	0.0976108	-0.0923402	-0.125006	0.0717627	0.108357	0.0593553	-0.147202	0.214125	0.598365	0.470927	0.455229	0.427606	0.0635029	-0.00433459	0.00863031	0.0342157	0.149259	0.260628	0.611645	0.0593553
284	ARAF2	7q11.21	7	62462	62528		-0.145605	-0.00433459	0.0285692	0.0143553	-0.093879	-0.21424	-0.107803	0.0799754	-0.237864	-0.0101344	-0.275786	0.0524159	0.424385	0.446786	0.42975	0.309176	-0.158429	-0.0846703	-0.107803	-0.0877334	-0.0619024	-0.0892673	-0.0985055	0.0356239
285	ELN	7q11.23	7	73048	73146		0.105678	0.134878	0.255803	-0.0603973	0.133564	-0.0588937	0.051024	0.041243	0.189034	0.124328	-0.0262051	0.200379	0.652601	0.404903	0.331132	0.408168	0.191563	0.0703893	0.169925	0.132248	0.121679	0.183963	0.279768	0.187768
286	HIP1,HSPB1	7q11.23	7	75933	76102		-0.209228	-0.22095	0.0690147	-0.22095	-0.00578235	-0.265345	0.0271541	-0.104697	0.0129262	0.0356239	-0.260152	-0.176251	0.339137	0.316146	0.180148	0.16221	0.00432161	-0.120294	-0.0664274	0.0482362	-0.125006	-0.100051	-0.217591	-0.194295
287	HGF	7q21.1	7	81119	81263		-0.00144342	0.117695	0.210389	-0.0335695	0.0524159	-0.0144996	-0.0394883	0.0648829	-0.00723157	0.112367	-0.14401	0.289244	0.556797	0.52707	0.498761	0.503858	0.00144197	-0.011588	0.0989585	0.00144197	0.240009	0.309176	0.423309	0.178874
288	DMTF1	7q21	7	86493	86640		-0.0740006	0.104337	0.195348	0.0313952	0.0621217	-0.139236	0.0398403	-0.0877334	0.154454	0.0745054	-0.222633	0.168642	0.570463	0.488515	0.386259	0.342555	0.0648829	-0.00288828	0.0745054	0.107018	0.210389	0.0962619	0.0745054	0.147958
289	PGY3	7q21.1	7	86910	86933		-0.209228	-0.0424568	0.172488	-0.0484122	-0.0174171	-0.117161	-0.0350469	-0.112475	-0.00578235	0.100305	-0.258425	0.051024	0.463622	0.42975	0.352759	0.306846	0.0496308	-0.0923402	0.00432161	-0.0320936	-0.0380063	0.0229004	-0.0694519	-0.106249
290	MDR1	7q31	7	86906	87054		-0.00723157	0.00863031	0.215368	-0.0144996	0.0384362	-0.192645	0.0200577	-0.0892673	0.041243	0.0328061	-0.222633	0.243669	0.558757	0.477159	0.372952	0.347099	-0.0174171	-0.07552	0.0243197	0.0482362	0.133564	0.0299829	0.16092	-0.00723157
291	SRI	7q21.1	7	87679	87797		0.138814	0.0827026	0.151859	0.117695	0.0976108	-0.155213	-0.0409718	0.190299	-0.00578235	0.0524159	-0.24127	0.0384362	0.632268	0.529071	0.457332	0.424385	0.0398403	0.00144197	0.045443	0.0100637	-0.0694519	-0.171368	0.226509	0.328836
292	CDK6	7q21-22	7	92156	92250		-0.0603973	0.108357	0.166073	-0.0247367	0.123004	-0.132894	-0.0543923	-0.114035	-0.00288828	-0.0218044	-0.239566	0.146655	0.56267	0.445727	0.372952	0.359521	0.0243197	0.0285692	0.0342157	-0.0203404	0.211635	0.0299829	0.112367	-0.0694519
293	PEG10	7q21.3	7	94041	94200		-0.0877334	-0.0291463	0.0538064	-0.0291463	-0.0380063	-0.0877334	-0.0203404	-0.104697	-0.117161	0.0840643	-0.242977	-0.0588937	0.556797	0.347099	0.411426	0.282143	-0.0174171	-0.100051	-0.0320936	-0.109359	-0.00723157	-0.227692	-0.186065	-0.184425
294	TRRAP	7q22.1	7	98261	98410		-0.0232698	0.0271541	0.211635	0.00144197	0.0894982	-0.222633	0.0299829	0.0271541	0.0731347	0.0621217	-0.164884	-0.0424568	0.487486	0.404903	0.312665	0.326537	0.111031	0	0.0676387	0.112367	0.00432161	0.00575927	0.0342157	-0.0218044
295	Smurf1	7q22.1	7	98495	98529		-0.128156	-0.0394883	0.104337	-0.0785637	-0.00433459	-0.215915	-0.0159576	-0.00723157	0.0114956	0.0200577	-0.200913	-0.128156	0.454176	0.438293	0.306846	0.145351	0.0186342	-0.07552	0.0342157	-0.0573917	-0.169745	-0.186065	-0.125006	-0.0232698
296	PDAP1	7q22	7	98784	98867		0.0468403	-0.0558912	0.164786	-0.128156	0.00863031	-0.254978	-0.0558912	-0.0664274	0.0285692	-0.00288828	-0.249822	-0.0709665	0.228973	0.217851	0.141433	0.0908534	0.0426443	-0.0262051	0.0758749	0.0758749	-0.153607	-0.155213	-0.150401	0.0129262
297	CYP3A4	7q22.1	7	99131	99254		0.0758749	0.0524159	0.195348	-0.0724828	0.0243197	-0.158429	0.0100637	-0.248108	0.0565835	0.105678	-0.186065	0.0635029	0.511974	0.480265	0.317304	0.238787	0.0143553	-0.0513992	0.0538064	0	0.0786098	0.0565835	-0.011588	-0.013043
298	EPO	7q21	7	99925	100038		0.199123	0.177599	0.275007	-0.0306192	0.0496308	-0.15682	-0.011588	0.120352	0.192825	0.0676387	-0.0800879	0.117695	0.638769	0.361768	0.312665	0.290424	0.0922074	-0.00578235	0.167358	0.0881416	0.233888	0.204141	0.221568	0.0989585
299	MUC3	7q22	7	100392	100532		0.132248	0.0229004	0.185232	0.00144197	0.117695	-0.150401	0.0440443	-0.0619024	0.141433	0.0786098	-0.0985055	0.0172093	0.589763	0.436162	0.285698	0.267835	0.119024	-0.0291463	0.0745054	0.0271541	0.0426443	0.130931	0.015783	0.0786098
300	SERPINE1, VGF	7q21.3-q22	7	100533	100660		0.0524159	0	0.197865	-0.0558912	0.077243	-0.140826	0.0551957	-0.0232698	0.0271541	0.0299829	-0.07552	0.0867838	0.385155	0.275007	0.201634	0.297485	0.0962619	-0.0649175	0.0935602	0.0989585	0.0271541	-0.00288828	0.130931	0.225275
301	MLL5	7q22.3	7	104400	104553		-0.109359	0.0071955	-0.0969617	-0.0320936	0.0328061	-0.115597	0.0299829	0.0257376	-0.0424568	0.134878	-0.296899	-0.0908029	0.434028	0.426533	0.314986	0.190299	-0.0101344	-0.0908029	-0.0174171	0.015783	-0.166503	0.0114956	0.041243	-0.0365259
302	PRKAR2B	7q22.3	7	106451	106619		0.0745054	0.175045	0.199123	0.107018	0.145351	-0.0985055	-0.046921	-0.334607	-0.027675	0.041243	-0.24127	0.130931	0.543001	0.550901	0.432959	0.505891	-0.00288828	-0.00144342	0.0662614	-0.0335695	0.051024	0.0257376	0.275007	0.24123
303	PPP1R3	7q22.3	7	113326	113377		-0.281036	-0.181149	0	-0.107803	0.0313952	-0.253257	-0.0174171	-0.129734	-0.018878	0.0328061	-0.312939	-0.114035	0.436162	0.335712	0.264236	0.0813396	-0.0350469	-0.0558912	-0.018878	-0.093879	0.104337	0.0370307	-0.254978	-0.186065
304	MET	7q31	7	116099	116225		0.0579701	-0.115597	0.0313952	-0.0380063	0.0114956	-0.210897	-0.0174171	-0.117161	-0.109359	0.0867838	-0.277534	-0.0409718	0.488515	0.392867	0.462576	0.298658	0.0496308	-0.027675	0.0271541	0.0186342	-0.118727	0.00432161	-0.0969617	-0.046921
305	PAX4	7q31.33	7	126888	127059		0.0114956	0.0356239	0.248535	0.0758749	0.0243197	-0.210897	0.0129262	0.0758749	-0.018878	0.0621217	-0.163268	0.0129262	0.588805	0.447844	0.420078	0.432959	0.0172093	-0.0291463	-0.106249	-0.00288828	-0.189351	-0.132894	0.109695	0.195348
306	SMOH	7q31-q32	7	128501	128719		0.195348	0.222805	0.121679	0.0538064	0.0648829	-0.145605	0.0384362	-0.261881	0.111031	0.015783	-0.204233	-0.128156	0.448901	0.442545	0.248535	0.314986	-0.101598	-0.00868224	0.0799754	0.0285692	0.112367	0.297485	0.250962	0.24123
307	PTN	7q33	7	136558	136740		-0.027675	-0.0785637	-0.00868224	-0.176251	-0.365871	-0.209228	-0.0499049	-0.0603973	-0.0619024	-0.018878	-0.0892673	-0.0709665	0.428678	0.403813	0.309176	0.202888	-0.0424568	-0.0846703	-0.136062	-0.086201	-0.0144996	0.0214797	-0.142417	-0.260152
308	DGKI	7q33	7	136834	137001		0.159629	0.23634	-0.0262051	0.130931	-0.0709665	-0.145605	0	-0.148801	-0.12658	0.0524159	-0.168123	0.243669	0.651683	0.536053	0.594549	0.458382	0.00144197	-0.0528949	0.0172093	0.0524159	0.176323	0.0717627	0.202888	0.264236
309	TIF1	7q32-q34	7	137745	137915		0.0071955	-0.0588937	-0.00433459	-0.0877334	0.00288251	-0.182786	-0.0454314	-0.0969617	-0.128156	0.0200577	-0.253257	0.102994	0.349365	0.339137	0.226509	0.261832	-0.011588	0.0384362	0.0200577	-0.112475	0.041243	-0.0350469	-0.00578235	0.0676387
310	BRAF	7q34	7	140029	140156		0.120352	0.177599	-0.0247367	0.0100637	0.0745054	-0.100051	0.0299829	-0.190997	0.0758749	0.0468403	-0.147202	0.215368	0.440421	0.372952	0.319618	0.349365	0.0129262	0.0186342	0.108357	0.0356239	0.465713	-0.112475	0.365133	0.288063
311	EPHB6	7q33-q35	7	142124	142316		0.0908534	0.0908534	-0.0816138	-0.00433459	0.14274	-0.0954196	0.123004	0.0867838	0.173767	0.0908534	-0.0816138	0.0129262	0.669027	0.620117	0.557778	0.380729	0.0976108	0.0538064	0.15056	0.0717627	0.045443	-0.101598	0.130931	0.0593553
312	EPHA1	7q32-q36	7	142756	142789		-0.207561	-0.121863	-0.0454314	-0.199255	0.00288251	-0.207561	0.0285692	-0.234465	-0.134477	0.0214797	-0.0262051	0.0114956	0.422233	0.285698	0.290424	0.205393	-0.00288828	-0.0262051	-0.0306192	-0.0649175	-0.046921	-0.112475	-0.244685	-0.155213
313	TIM	7q33-q35	7	143672	143828		0.14274	0.314986	-0.077041	0.129613	0.0565835	-0.112475	0.0468403	0.331132	0.0662614	0.107018	-0.136062	-0.0528949	0.60502	0.530071	0.526069	0.537048	0.0468403	-0.0306192	0.100305	0.0172093	0.344828	-0.0877334	0.0186342	0.329985
314	Cul1	7q36	7	148138	148316		-0.200913	-0.0499049	0.0565835	-0.145605	-0.0247367	-0.112475	-0.0846703	-0.125006	0	0.0328061	-0.215915	-0.0439433	-0.590745	-0.448115	-0.586406	-0.473931	-0.0320936	-0.106249	0.0690147	-0.0439433	-0.086201	-0.0144996	-0.195946	-0.101598
315	CDK5	7q36	7	150360	150572		0.0676387	-0.0558912	-0.0679388	-0.027675	0.0731347	-0.176251	0.0214797	0.0129262	0.0989585	0.0271541	-0.210897	-0.164884	-0.648372	-0.639355	-0.78339	-0.547932	-0.00144342	-0.0816138	0.0468403	0.0271541	0.0854247	-0.100051	0.0426443	-0.0291463
316	STSG48460	7qtel	7	158395	158528		0.0976108	0.0949116	-0.0454314	-0.011588	0.0440443	-0.12658	0.0565835	0.041243	0.0100637	0.0854247	-0.158429	-0.0350469	0.554834	0.377401	0.422233	0.388465	0.0827026	-0.0424568	-0.0144996	-0.132894	-0.0320936	-0.0664274	0.0342157	0.015783
317	VIPR2	7q36.3	7	158397	158593		0.24732	0.0989585	0.0717627	0.0731347	0.0662614	-0.166503	-0.0439433	0.0468403	0.15056	0.00288251	-0.192645	0.0342157	0.594549	0.488515	0.476122	0.448901	0.0551957	0.0100637	-0.00433459	-0.0218044	-0.027675	-0.0380063	0.362891	0.24245
318	D8S504	8ptel	8	969	1165		0.371838	0.217851	0.0635029	0.0894982	0.0854247	-0.168123	0.00863031	0.295135	0.169925	0.0285692	-0.134477	-0.018878	0.177599	0.0579701	0.0690147	0.185232	-0.258425	-0.0365259	0.00863031	0.0356239	0.263034	-0.0558912	0.374066	0.275007
319	ANGPT2	8p21	8	7562	7735		-0.0603973	0.00432161	-0.0740006	0.0935602	-0.0218044	-0.244685	0.0114956	0.39835	-0.00288828	-0.0291463	-0.176251	-0.0159576	0.0989585	0.130931	0.130931	0.259423	-0.288065	-0.0218044	-0.0159576	0.0299829	0.154454	-0.0740006	-0.0203404	0.0662614
	D8S520			10493	10694		○○	○○	○○	○○	NI	NI	NI	NI	NI	NI	NI	NI	12	12	12	12	○●	○○	○○	○○	NI	NI	NI	NI
320	DLC1	8p22-p21.3	8	12865	13068		-0.14401	-0.0923402	-0.129734	-0.0484122	-0.0350469	-0.150401	0.0538064	-0.013043	-0.0484122	0.0813396	-0.207561	-0.171368	0.0648829	-0.448115	-0.117161	-0.100051	-0.345564	-0.0664274	0.0690147	-0.134477	-0.12658	-0.202572	-0.181149	-0.0513992
321	N33	8p22	8	15557	15699		-0.121863	-0.112475	-0.0679388	-0.0454314	0.0482362	-0.184425	-0.0365259	-0.153607	-0.481969	0.00432161	-0.304006	-0.0558912	0.051024	0.0662614	-0.687335	-0.659723	-0.378944	-0.101598	0.0186342	-0.171368	-0.12658	0.0100637	-0.0144996	0.0342157
	D8S261			17770	17970		NI	NI	NI	NI	NI	NI	NI	NI	NI	NI	NI	NI	NI	NI	NI	NI	NI	NI	NI	NI	NI	NI	NI	NI
322	AAC1	8p23.1-p21.3	8	18112	18302		-0.013043	0.0962619	0.0356239	0.204141	0.0607392	-0.139236	-0.0262051	-0.00144342	-0.0816138	0.108357	-0.226004	0.0690147	0.0867838	0.151859	0.0143553	0.10165	-0.302226	0.0328061	0.0662614	0.015783	0.0758749	-0.131313	0.328836	0.368489
323	NAT2	8p23.1-p21.3	8	18249	18450		-0.0218044	-0.00578235	0.117695	-0.0306192	0.0200577	-0.128156	0.0538064	-0.0969617	0.0129262	0.015783	-0.190997	-0.0985055	0.0731347	0.0328061	-0.0232698	-0.0159576	-0.320126	-0.0499049	0.0854247	-0.0262051	0.175045	-0.12658	-0.0335695	-0.139236
324	LPL	8p22	8	19843	19963		0.192825	0.0384362	0.0607392	0.00575927	0.0551957	-0.147202	0.0758749	-0.0740006	-0.0499049	0.0758749	-0.210897	0.0243197	-0.486004	-0.37707	-0.00144342	0.0949116	-0.222633	-0.0101344	0.0867838	0.0579701	0.0813396	-0.123434	0.258217	0.24245
325	LZTS1	8p22	8	20005	20179		-0.0573917	0.145351	0.0299829	-0.0424568	0.0243197	-0.236164	-0.0424568	-0.179515	0.0313952	0.041243	-0.232769	0.0989585	-0.169745	-0.129734	-0.0985055	-0.027675	-0.291592	-0.077041	0.0524159	-0.0424568	0.159629	0.00863031	0.0143553	0.0229004
326	TNFRSF10B	8p22-p21	8	21840	22021		0.015783	-0.0144996	0.00863031	0.0524159	0.0717627	-0.184425	0.0565835	-0.168123	-0.137648	0.0328061	-0.204233	-0.0484122	-0.545824	-0.498179	-0.58208	-0.415037	-0.314733	-0.0439433	-0.013043	0.00144197	-0.112475	-0.117161	0.155749	0.15056
327	NKX3A	8p21	8	23441	23629		-0.018878	-0.0588937	-0.0528949	0.0172093	0.0172093	-0.174621	0.0440443	-0.00288828	-0.0144996	0.0468403	-0.202572	-0.131313	-0.643856	-0.522841	-0.696658	-0.552156	-0.309359	-0.0740006	0	-0.0800879	0.0243197	-0.123434	-0.131313	0.173767
328	NRG1	8p22-p11	8	32525	32741		0.051024	0.130931	0.0908534	-0.0101344	0.0648829	0.14274	0.015783	0.0635029	0.0717627	0.0881416	0.269033	-0.0619024	0.0356239	0.123004	-0.0424568	-0.0424568	-0.288065	-0.0619024	-0.0573917	-0.0709665	-0.0218044	-0.117161	0.0328061	-0.0528949
329	FGFR1	8p11.2-p11.1	8	38260	38453		0.0648829	0.0881416	0.0676387	0.0200577	0.102994	-0.121863	0.0243197	-0.0694519	0.0621217	0.151859	-0.148801	-0.018878	0.227741	0.144046	-0.0558912	0.104337	-0.182786	-0.00578235	0.109695	0.0482362	0.0524159	-0.0709665	0.230203	0.260628
330	ANK1	8p11.22	8	41588	41589		0.0200577	-0.0335695	-0.115597	-0.0724828	0.0867838	-0.192645	0.0579701	0.0662614	0.077243	-0.018878	-0.169745	-0.103147	0.0524159	-0.0144996	-0.0439433	0.0172093	-0.226004	-0.0335695	0.0786098	-0.0603973	-0.0785637	-0.110916	0.0579701	0.0854247
331	LYN	8q12	8	56822	57012		0.130931	0.306846	0.0758749	0.0200577	0.121679	-0.0954196	0.00432161	0.389567	0.15056	0.0786098	-0.164884	0.00144197	0.112367	0.123004	0.10165	0.120352	-0.234465	-0.00723157	0.125651	0.0908534	0.252173	-0.0724828	0.358396	0.0384362
332	MOS	8q11	8	57031	57210		0.0989585	-0.100051	-0.0954196	0.0172093	0.0384362	-0.0528949	0.0648829	-0.011588	0.0962619	0.0813396	0.138814	-0.128156	0.041243	0.0186342	-0.136062	-0.140826	-0.2567	-0.12658	0.0356239	-0.0923402	-0.134477	-0.104697	-0.172994	-0.0394883
333	IL7	8q12-q13	8	79784	79950		-0.0877334	0.0271541	0.164786	0.0813396	-0.0619024	-0.199255	-0.0985055	0.171207	-0.0409718	-0.0174171	-0.246395	-0.0709665	0.0328061	0.104337	-0.0144996	0.0243197	-0.356606	-0.00433459	-0.0573917	-0.117161	-0.171368	0.217851	-0.0619024	-0.0232698
334	TPD52	8q21	8	81078	81269		-0.0439433	-0.0528949	0.0551957	0.0690147	0.015783	-0.217591	-0.0365259	0.0328061	-0.114035	0.0703893	-0.258425	-0.0573917	0.0648829	0.0867838	0.0271541	0.0200577	-0.229382	-0.0247367	-0.118727	-0.172994	-0.320126	0.288063	0.169925	0.228973
335	E2F5	8p22-q21.3	8	86197	86357		-0.161653	-0.011588	0.00575927	0.0172093	-0.0528949	-0.140826	-0.0232698	0.190299	0.0524159	-0.00723157	-0.268817	-0.0409718	0.00144197	-0.00288828	0.0129262	0.0867838	-0.323733	-0.0350469	0.0551957	-0.0923402	-0.304006	0.10165	-0.0954196	0.0229004
336	NBS1	8q21	8	91055	91143		0.158337	0.158337	-0.0203404	0.187768	-0.0320936	-0.114035	-0.0454314	-0.174621	-0.139236	0.117695	-0.192645	0.221568	0.1137	0.177599	0.228973	0.292782	-0.209228	0.0758749	0.0786098	0.0328061	0.205393	0.0827026	0.151859	0.397255
337	ETO	8p22	8	92904	93055		-0.0232698	0.0200577	0.0813396	0.119024	0.0172093	-0.145605	-0.0649175	-0.202572	0.0786098	0.0468403	-0.202572	0.154454	0.0621217	0.116365	0.0745054	0.0229004	-0.189351	0.051024	0.0186342	-0.013043	0.24732	0.10165	0.0468403	0.177599
338	P53INP1	8q22.1	8	95916	96081		0.112367	0.100305	-0.100051	0.0881416	0.0949116	-0.161653	-0.0424568	0.0100637	-0.0232698	0.0538064	-0.182786	0.0976108	0.0579701	0.102994	0.0662614	0.0935602	-0.22095	-0.027675	-0.0424568	-0.00578235	-0.0816138	-0.132894	0.211635	0.157044
339	STK3	8q22	8	99868	100057		0.0894982	0.0440443	-0.0394883	-0.0380063	0.0867838	-0.0985055	0.0717627	-0.0454314	-0.0291463	0.0328061	-0.234465	-0.118727	0.10165	0.0440443	-0.018878	-0.0454314	-0.234465	-0.046921	0.0468403	-0.0831412	0.0356239	-0.137648	-0.0513992	0.140124
340	EIF3S6	8q22-q23	8	109091	111456		-0.0588937	0.0524159	-0.134477	0.0703893	-0.0306192	-0.16004	-0.0247367	-0.321928	-0.186065	0.0143553	-0.237864	0.128293	0.0071955	0.149259	0.126973	0.115033	-0.312939	0.015783	-0.018878	0.0129262	0.204141	0.0799754	-0.0619024	0.138814
341	EXT1	8q23	8	118880	119193		0.00863031	0.149259	0.144046	0.14274	0.0565835	-0.152003	0.0356239	-0.0439433	-0.107803	0.077243	-0.145605	0.107018	0.194087	0.22404	0.109695	0.0579701	-0.190997	-0.0144996	0.0551957	0.0676387	0.132248	-0.104697	0.250962	0.153157
342	OPG	8q24	8	120012	120193		-0.120294	-0.0262051	0.0299829	-0.00578235	0.0468403	0.117695	0.0426443	0.0468403	0.100305	0.0949116	0.210389	-0.0484122	0.108357	0.121679	-0.0365259	-0.0740006	-0.268817	-0.0499049	-0.134477	-0.101598	-0.0513992	-0.0954196	-0.0499049	-0.0380063
343	NOV	8q24.1	8	120405	120564		0.0214797	0.121679	0.041243	0.158337	0.0229004	-0.169745	-0.027675	-0.226004	-0.104697	0.0635029	-0.195946	0.129613	0.182692	0.111031	0.145351	0.226509	-0.232769	0.0328061	0.0398403	0.0186342	0.304511	0.0676387	0.015783	0.246104
344	HAS2	8q22	8	122743	122893		0	0.121679	0.0813396	0.0370307	0.0854247	-0.163268	-0.0159576	0.0342157	-0.184425	-0.011588	-0.217591	0.141433	0.100305	0.214125	0.0538064	-0.0603973	-0.21424	0.0690147	0.0881416	0.0243197	0.0172093	-0.190997	0.265437	0.349365
345	PVT1	8q24	8	128735	128884		0.00863031	-0.0247367	-0.00433459	0.104337	0	-0.172994	0.0370307	0.0607392	-0.0306192	0.0440443	-0.145605	-0.0573917	0.105678	0.0731347	0.0172093	-0.046921	-0.311148	0.199123	-0.093879	-0.0985055	-0.309359	-0.0232698	0.0100637	0.132248
346	MYC	8q24	8	128817	128822		0.0731347	0.225275	0.125651	0.146655	0.0214797	-0.118727	0.00432161	-0.142417	0.15056	0.0676387	-0.0969617	0.132248	0.111031	0.0935602	0.154454	0.259423	-0.236164	0.0468403	0.107018	0.111031	-0.123434	0.0271541	0.0867838	0.138814
347	MLZE	8q24.21	8	130828	130999		0.0243197	0.015783	-0.0634092	0.181421	-0.0588937	-0.153607	-0.0573917	-0.131313	-0.163268	0.0257376	-0.179515	0.123004	0.0071955	0.0370307	0.0635029	0.0071955	-0.305788	-0.027675	0.0313952	-0.104697	0.100305	-0.0365259	-0.110916	-0.0247367
348	PTK2	8q24	8	141395	141551		-0.0740006	-0.0320936	-0.134477	0.0635029	-0.0306192	-0.186065	-0.0174171	0.111031	0.0827026	0.0243197	-0.207561	-0.0558912	0.0426443	0.0229004	-0.00144342	0.0370307	-0.242977	0.00575927	0.0949116	0.00863031	-0.209228	0.225275	-0.077041	0.172488
349	BAI1	8q24	8	143356	143567		0.332278	0.120352	0.0662614	-0.0588937	0.0229004	-0.155213	-0.0603973	-0.0634092	0.121679	0.0745054	-0.176251	0.15056	0.109695	0.0172093	-0.0484122	-0.0484122	-0.210897	-0.0218044	0.0100637	-0.0513992	-0.163268	0.180148	0.171207	0.0786098
350	PSCA	8q24.2	8	143739	143909		0.136191	0.0496308	-0.136062	-0.0439433	0.0243197	-0.155213	-0.00433459	0.0745054	0.0648829	0.0229004	-0.128156	-0.011588	0.0621217	0.0356239	0.0200577	0.0384362	-0.22095	0.0935602	-0.12658	-0.0969617	-0.195946	-0.0232698	0.167358	0.399445
351	GML	8q24.3	8	143880	144006		0.276199	0.22404	-0.0409718	0.0384362	0.0827026	-0.121863	0.0285692	-0.145605	0.0676387	0.0690147	-0.0380063	0.104337	0.144046	0.204141	0.157044	0.339137	-0.134477	0.112367	0.0579701	0.0370307	0.412511	0.164786	0.214125	0.201634
352	GLI4	8q24.3	8	144404	144528		-0.0409718	-0.0831412	0.0229004	-0.169745	0.0398403	-0.298673	-0.0335695	-0.0740006	0.0538064	0.015783	-0.171368	-0.207561	-0.046921	-0.0846703	-0.224317	-0.117161	-0.239566	-0.0513992	-0.0424568	-0.00868224	-0.0159576	-0.0291463	-0.0603973	0.133564
353	RECQL4	8q24.3	8	145603	145778		0.0243197	-0.100051	-0.121863	-0.0439433	-0.093879	-0.2567	0.0100637	-0.314733	-0.140826	-0.00144342	-0.268817	-0.0846703	-0.0664274	-0.093879	-0.093879	-0.00723157	-0.263612	-0.0528949	-0.0291463	-0.0335695	-0.0320936	0.0662614	-0.0694519	0.0468403
354	D9S913	9ptel	9	356	537		-0.0816138	0.00288251	-0.0291463	-0.0159576	0.0129262	-0.163268	0.00432161	-0.0291463	0.102994	-0.00723157	-0.182786	-0.00868224	-0.659723	-0.469929	0.0114956	-0.330973	-0.187707	-0.0159576	-0.086201	-0.0247367	-0.237864	-0.813499	-0.597278	-0.504305
355	JAK2	9p24	9	4819	4991		-0.140826	-0.00868224	-0.109359	0.051024	-0.808437	-0.483985	-0.739372	-0.58208	-0.75877	-0.621488	-0.846843	-0.448115	-0.62371	-0.388355	-0.027675	-0.413115	-0.352916	-0.0424568	-0.131313	-0.115597	-0.37146	-0.92139	-0.584241	-0.545824
356	GASC1	9p23	9	6958	7141		0.0114956	0.178874	-0.940645	-0.305788	-0.891643	-0.988504	-0.78339	-0.902389	-0.888969	-0.701342	-0.894322	-0.22095	-0.614845	-0.386468	0.134878	-0.171368	-0.286304	-0.0335695	0.0827026	0.0328061	0.197865	-0.741783	-0.529073	-0.320126
357	MLLT3	9p22	9	20172	20351		-0.0350469	0.191563	-0.706041	-0.375197	-0.771027	-0.91866	-0.766112	-0.84944	-0.619271	-0.621488	-0.9771	-0.520769	-0.590745	-0.336428	0.0426443	-0.37146	-0.311148	-0.00433459	0.0313952	0.125651	0.144046	-0.83908	-0.33825	-0.325539
	D9S736			21526	21726		○●	○●	○●	○●	NI	NI	NI	NI	NI	NI	NI	NI	NI	NI	NI	NI	NI	NI	NI	NI	NI	NI	NI	NI
	D9S1749			21692	21893		○○	○○	○○	○○	○○	○○	○○	○○	○○	○○	○○	○○	○○	○○	○○	○○	○○	○○	○○	○○	○○	○○	○○	○○
358	MTAP	9p21.3	9	21732	21901		-0.145605	-0.0159576	-1.25154	-0.422752	-2.54793	-2.31473	-2.30045	-1.88897	-2.39593	-2.00578	-2.13924	-0.795859	-1.77103	-0.943416	-1.34008	-0.717857	-0.163268	-0.011588	0.1137	0.0214797	-1.89432	-2.152	-1.36216	-1.71786
359	p16	9p21	9	21998	22155		-0.00288828	0.0579701	-0.867752	-0.284546	-0.846843	-0.899695	-0.749038	-0.666576	-0.746616	-0.666576	-0.878321	-0.483985	-1.88897	-1.25498	-1.47794	-1.02621	-0.260152	-0.0454314	-0.046921	-0.0664274	-2.17137	-2.31473	-1.25843	-1.72261
	D9S171			24424	24624		NI	NI	NI	NI	○○	○○	○○	○○	○○	○○	○○	○○	NI	NI	NI	NI	○○	○○	○○	○○	NI	NI	NI	NI
	D9S126			25630	25830		○●	○●	○●	○●	○○	○○	○○	○○	○○	○○	○○	○○	○●	○●	○●	○●	NI	NI	NI	NI	NI	NI	NI	NI
360	TEK	9p21	9	27142	27329		-0.0634092	-0.077041	-0.971431	-0.397828	-0.0380063	0.172488	0.0229004	-0.0291463	-0.0218044	0.0143553	-0.131313	0.015783	-0.617056	-0.508403	-0.128156	-0.510457	-0.395929	-0.100051	-0.115597	-0.0573917	-0.314733	-0.92139	-0.567041	-0.664288
361	BAG1	9p12	9	33247	33346		0.0731347	0.176323	-0.771027	-0.186065	0.0908534	-0.0709665	-0.00288828	0.380729	0.181421	0.0949116	-0.166503	0.227741	-0.562772	-0.330973	0.0621217	-0.39973	-0.184425	0.0370307	0.138814	0.177599	-0.00144342	-0.751465	-0.26708	-0.0664274
362	SCYA21	9p13	9	34634	34820		0.130931	0.199123	-0.734563	-0.318326	0.0867838	-0.0694519	0.0962619	0.331132	0.258217	0.133564	-0.136062	0.112367	-0.50226	-0.37146	0.0894982	-0.343732	-0.212568	0.0648829	0.146655	0.121679	0.176323	-0.768568	-0.231075	-0.296899
363	FANCG	9p13	9	35020	35215		-0.0203404	-0.0144996	-0.685014	-0.279284	0.00575927	-0.186065	0.0200577	-0.013043	0.180148	0.0370307	-0.22095	-0.0892673	-0.60165	-0.426625	-0.0969617	-0.422752	-0.265345	-0.0513992	0.0799754	0.0172093	-0.109359	-0.810966	-0.637109	-0.545824
364	CA9	9p13.3	9	35581	35670		-0.046921	-0.0159576	-0.643856	-0.415037	0.0143553	-0.145605	0.0758749	-0.0454314	-0.0174171	0.0299829	-0.171368	-0.136062	-0.599462	-0.434403	-0.161653	-0.545824	-0.249822	-0.0877334	-0.192645	-0.136062	-0.117161	-0.875672	-0.659723	-0.496142
365	ALDH1	9q21	9	74673	74825		-0.836501	-0.246395	-0.99137	-0.403542	-0.805913	-0.979942	-0.780909	-0.72261	-0.826233	-0.687335	-1.00289	-0.490051	-0.655172	-0.467932	-0.00578235	-0.558517	-0.32916	-0.0409718	0.0257376	-0.0800879	0.0100637	-0.883635	-0.715486	-0.552156
366	NTRK2	9q22.1	9	86443	86626		-0.680382	-0.013043	-0.836501	-0.323733	-0.75877	-0.91866	-0.788365	-0.907793	-1.00289	-0.481969	-0.932361	-0.231075	-0.571322	-0.298673	0.107018	-0.2567	-0.401635	-0.0543923	0.0635029	0.119024	0.16221	-0.671164	0.158337	0.0579701
367	GAS1	9q21.3-q22.1	9	88687	88789		-0.844251	-0.248108	-0.91866	-0.442222	-0.766112	-1.02327	-0.823677	-0.691989	-0.698998	-0.675765	-1.00289	-0.479955	-0.701342	-0.537424	0.00288251	-0.608232	-0.378944	-0.147202	-0.00723157	-0.0101344	-0.0694519	-0.844251	-0.60165	-0.535332
368	DAP-K	9q21.33	9	89373	89446		-0.643856	-0.129734	-0.883635	-0.32916	-0.703689	-0.846843	-0.734563	-0.713119	-0.768568	-0.632629	-0.846843	-0.323733	-0.541618	-0.341903	0.0524159	-0.327348	-0.268817	0.0468403	0.108357	0.0524159	0.219091	-0.756331	-0.305788	-0.41889
369	CKS2	9q22	9	90922	91128		-0.510457	-0.0785637	-0.831358	-0.518701	-0.641604	-0.821126	-0.680382	-0.56918	-0.597278	-0.643856	-0.865122	-0.41889	-0.547932	-0.452057	-0.0218044	-0.467932	-0.304006	-0.0335695	0.0129262	-0.00868224	-0.22095	-0.72261	-0.573467	-0.375197
370	SYK	9q22	9	92553	92707		-0.621488	-0.0816138	-0.805913	-0.479955	-0.694321	-0.854649	-0.68966	-0.648372	-0.590745	-0.678072	-0.708396	-0.394032	-0.575615	-0.456009	0.041243	-0.479955	-0.242977	-0.0513992	0.0186342	-0.0846703	-0.0785637	-0.773491	-0.62371	-0.556393
371	RAD23B	9q31.2	9	94158	94311		-0.734563	-0.172994	-0.736966	-0.388355	-0.808437	-0.85726	-0.828793	-0.744197	-0.606035	-0.643856	-0.932361	-0.249822	-0.639355	-0.426625	-0.0800879	-0.336428	-0.364013	-0.0619024	0.0703893	0.0551957	0.332278	-0.865122	-0.45799	-0.58208
372	PTCH	9q22.3	9	96921	97239		-0.680382	-0.14401	-0.717857	-0.236164	-0.756331	-0.826233	-0.72977	-0.833927	-0.826233	-0.575615	-0.785875	-0.265345	-0.584241	-0.321928	0.00432161	-0.351074	-0.281036	0.0243197	0.0186342	0.0313952	0.0551957	-0.643856	-0.586406	-0.181149
373	TGFBR1	9q22	9	100907	100956		-0.673463	-0.251539	-0.897006	-0.360305	-0.780909	-0.891643	-0.696658	-0.637109	-0.788365	-0.664288	-0.894322	-0.37146	-0.560643	-0.473931	-0.0365259	-0.58208	-0.351074	-0.0573917	-0.104697	-0.195946	-0.21927	-0.744197	-0.562772	-0.394032
374	NR4A3	9q22	9	101468	101642		-0.734563	-0.195946	-0.671164	-0.373327	-0.682696	-0.795859	-0.72261	-0.821126	-0.732165	-0.56918	-0.846843	-0.356606	-0.504305	-0.298673	-0.00868224	-0.369595	-0.327348	-0.0649175	0	0.0071955	0.167358	-0.751465	-0.394032	-0.486004
375	ABCA1	9q31.1	9	106528	106714		-0.844251	-0.189351	-0.84944	-0.467932	-0.785875	-0.971431	-0.818579	-0.803393	-0.56918	-0.655172	-0.937878	-0.261881	-0.652901	-0.463947	-0.0908029	-0.518701	-0.323733	-0.0424568	-0.011588	0.0468403	0.105678	-0.696658	-0.54372	-0.599462
376	37956	9q32	9	116943	117204		-0.706041	-0.139236	-0.929611	-0.272297	-0.736966	-0.902389	-0.744197	-0.793357	-0.795859	-0.739372	-0.846843	-0.244685	-0.560643	-0.311148	0.137504	-0.291592	-0.277534	-0.0232698	0.0565835	0.051024	-0.046921	-0.646112	-0.641604	-0.253257
	D9S1848			120676	120876		○●	○●	○●	○●	○●	○●	○●	○●	○●	○●	○●	○●	○●	○●	○●	○●	NI	NI	NI	NI	○●	○●	○●	○●
377	DBCCR1	9q34	9	121031	121184		-0.657445	-0.0439433	-0.630394	-0.254978	-0.76366	-0.891643	-0.756331	0.464668	-0.664288	-0.675765	-0.800877	-0.125006	-0.54372	-0.312939	0.116365	-0.307573	-0.304006	-0.00433459	0.0786098	-0.114035	0.194087	-0.685014	-0.109359	-0.302226
	GSN			123070	123134		○●	○●	○●	○●	NI	NI	NI	NI	NI	NI	NI	NI	○●	○●	○●	○●	NI	NI	NI	NI	○●	○●	○●	○●
378	SET	9q34	9	130321	130497		-0.547932	-0.452057	-0.831358	-0.265345	-0.558517	-0.77596	-0.560643	-0.531156	-0.526992	-0.473931	-0.664288	-0.382702	-0.567041	-0.444184	-0.0877334	-0.360305	-0.327348	-0.0499049	0.051024	-0.011588	0.00288251	-0.756331	-0.675765	-0.512514
379	ABL	9q34	9	132579	132752		-0.77596	-0.490051	-0.823677	-0.415037	-0.818579	-0.567041	-0.650635	-0.641604	-0.612637	-0.506353	-0.831358	-0.390245	-0.586406	-0.45799	-0.118727	-0.465938	-0.345564	-0.0619024	-0.0619024	-0.0800879	-0.204233	-0.932361	-0.58208	-0.488026
380	GRF2	9q34.3	9	133374	133550		-0.641604	-0.341903	-0.685014	-0.397828	-0.744197	-0.943416	-0.744197	-0.643856	-0.739372	-0.552156	-0.865122	-0.465938	-0.634867	-0.465938	-0.0350469	-0.394032	-0.323733	-0.0634092	-0.179515	-0.0619024	-0.354759	-0.844251	-0.498179	-0.169745
381	TSC1	9q34	9	134621	134820		-0.58208	-0.21927	-0.72261	-0.500218	-0.666576	-0.875672	-0.715486	-0.648372	-0.608232	-0.637109	-0.859876	-0.39973	-0.72261	-0.430509	-0.0588937	-0.375197	-0.281036	-0.0335695	0.0257376	0.041243	0.00863031	-0.83908	-0.628162	-0.367732
	D9S1793			135287	135488		○●	○●	○●	○●	○●	○●	○●	○●	○●	○●	○●	○●	○●	○●	○●	○●	○○	○○	○○	○○	○●	○●	○●	○●
382	VAV2	9q34	9	135531	135710		-0.288065	-0.41889	-0.477944	-0.390245	-0.442222	-0.579922	-0.500218	-0.552156	-0.599462	-0.340075	-0.662004	-0.195946	-0.535332	-0.413115	-0.0262051	-0.249822	-0.28279	-0.0785637	0	-0.0262051	0.0214797	-0.562772	-0.430509	-0.394032
	D9S66			135557	135757		○●	○●	○●	○●	○●	○●	○●	○●	○●	○●	○●	○●	NI	NI	NI	NI	○○	○○	○○	○○	○●	○●	○●	○●
383	RXRA	9q34.3	9	136424	136593		-0.715486	-0.424688	-0.833927	-0.409278	-0.717857	-0.979942	-0.706041	-0.621488	-0.780909	-0.62371	-0.878321	-0.436354	-0.773491	-0.486004	-0.0484122	-0.488026	-0.272297	-0.07552	-0.171368	0.00863031	-0.00868224	-0.85726	-0.490051	-0.128156
384	NOTCH1	9q34.3	9	138370	138559		-0.584241	-0.438307	-0.823677	-0.302226	-0.766112	-0.899695	-0.680382	-0.859876	-0.732165	-0.459973	-0.833927	-0.481969	-0.72977	-0.533242	-0.0846703	-0.365871	-0.32916	-0.018878	-0.0144996	0.0071955	-0.128156	-0.641604	-0.176251	-0.272297
385	ABCA2	9q34.3	9	138944	139103		-0.746616	-0.456009	-0.790859	-0.446148	-0.678072	-0.954557	-0.68966	-0.675765	-0.606035	-0.54372	-0.875672	-0.50226	-0.744197	-0.533242	-0.253257	-0.588574	-0.181149	-0.100051	-0.046921	-0.0513992	-0.0320936	-0.72738	-0.675765	-0.634867
386	SHGC-44253	10ptel	10	723	856		0.0962619	0.15056	0.0229004	0.0172093	0.0840643	-0.101598	-0.00433459	-0.140826	0	0.0579701	-0.107803	0.140124	0.0827026	0.14274	-0.0262051	0.145351	0.0100637	0	0.0894982	0.0786098	-0.077041	0.00432161	0.205393	0.10165
387	IL2RA	10p15-p14	10	5948	6139		0.0482362	0.0989585	0.121679	-0.086201	0.0989585	-0.0262051	0.0731347	0.0717627	0.176323	0.0607392	0.0186342	0.0384362	0.111031	0.133564	0.0635029	0.0243197	0.0840643	0.0426443	0.233888	0.0214797	-0.0709665	-0.0709665	0.0607392	0.136191
388	GATA3	10p15	10	8084	8235		0	0.051024	0.0342157	0.0243197	0.0854247	-0.136062	0.0662614	-0.0528949	0.0100637	0.102994	-0.147202	-0.0558912	-0.0218044	0.0398403	-0.0335695	0.0129262	-0.086201	-0.0409718	0.0468403	-0.0101344	-0.181149	-0.194295	0.0243197	0.0538064
389	VIM	10p13	10	17167	17347		-0.163268	-0.118727	0.0440443	-0.093879	-0.027675	0.166073	-0.00723157	-0.00433459	0.0482362	-0.0543923	0.125651	-0.190997	-0.00144342	0.00144197	-0.142417	-0.145605	-0.134477	-0.161653	-0.215915	-0.148801	-0.0892673	-0.182786	-0.0499049	-0.171368
390	BMI1	10p13	10	22399	22575		0.0635029	0.0342157	0.0745054	-0.027675	0.0356239	-0.164884	-0.0262051	-0.0394883	-0.0439433	0.0229004	-0.24127	-0.0985055	0.0200577	-0.0101344	-0.0247367	-0.155213	-0.0877334	-0.0291463	0.041243	-0.0694519	-0.0892673	-0.121863	-0.0877334	0.0370307
391	COT	10p11.2	10	30646	30857		-0.142417	-0.0664274	-0.125006	-0.150401	-0.0320936	-0.226004	0.015783	-0.120294	-0.104697	0.077243	-0.26708	-0.0908029	-0.0877334	-0.011588	-0.200913	-0.121863	-0.163268	-0.0558912	-0.00144342	-0.0603973	-0.0247367	-0.181149	-0.123434	-0.00288828
392	ITGB1	10p11.2	10	33174	33372		-0.00288828	0.0370307	-0.046921	0.10165	0.0243197	-0.15682	0.0172093	-0.186065	-0.194295	0.0935602	-0.215915	0.0840643	0.0482362	0.104337	0.10165	0.0593553	-0.0985055	-0.00288828	0.0229004	0.0524159	-0.101598	0.0143553	0.0342157	0.283329
393	Cul2	10p11	10	35121	35337		-0.00288828	0.0565835	0.107018	0.0285692	0.0607392	-0.215915	0.0538064	0.0271541	0.244887	0.0200577	-0.161653	0.117695	0.0648829	0.1137	-0.0908029	0.0328061	0.0100637	0.0229004	0.0745054	-0.00288828	-0.205896	-0.137648	0.145351	0.250962
394	RET	10q11.2	10	42817	43022		-0.0424568	-0.00578235	-0.0291463	-0.0679388	0.0285692	-0.200913	-0.00723157	-0.222633	-0.0694519	0.0370307	-0.177882	-0.0291463	-0.027675	-0.494109	0.00144197	0.015783	-0.120294	-0.0513992	-0.00723157	0.00575927	-0.131313	-0.077041	0.16092	0.0881416
395	MAPK8	10q21.1	10	49230	49437		-0.0174171	-0.0350469	-0.120294	0.0299829	-0.00578235	-0.134477	0.0143553	0.0579701	-0.0664274	0.0398403	-0.169745	-0.0513992	-0.289827	-0.448115	0.0690147	0.077243	-0.129734	-0.0380063	-0.139236	-0.0892673	-0.26708	-0.00288828	0.051024	0.189034
396	ERCC6	10q11	10	50239	50412		-0.110916	-0.0588937	0.0648829	-0.112475	0.041243	-0.147202	-0.0664274	-0.046921	-0.011588	0.0635029	-0.187707	-0.018878	-0.21927	-0.483985	-0.0709665	-0.0724828	-0.139236	-0.0709665	-0.0291463	-0.0649175	-0.129734	-0.164884	-0.139236	0.0313952
397	ELE1,MSMB	10q11.2	10	51203	51393		-0.139236	-0.155213	-0.145605	0.0172093	-0.0664274	-0.207561	-0.0380063	0.0440443	-0.192645	-0.0499049	-0.281036	-0.0954196	-0.166503	-0.490051	-0.101598	-0.0513992	-0.14401	-0.013043	-0.207561	-0.207561	-0.304006	0.0840643	-0.112475	0.158337
398	PCDH15	10q21.1	10	56200	56365		-0.0203404	0.195348	0.00863031	0.0786098	0.0114956	-0.128156	-0.0218044	-0.253257	0.0551957	0.0648829	-0.204233	0.297485	-0.279284	-0.304006	0.0621217	-0.0335695	-0.249822	-0.117161	0.0071955	0.0313952	0.258217	0.178874	0.39835	0.397255
399	D10S170	10q21	10	61282	61473		0.0100637	0.0551957	-0.0603973	0.158337	0.00288251	-0.121863	-0.0350469	-0.128156	-0.147202	0.134878	-0.163268	0.144046	-0.21424	-0.352916	0.0935602	0.0426443	-0.148801	-0.00868224	0.102994	-0.00433459	0.0257376	0.0524159	-0.0846703	0.0690147
400	EGR2	10q21.3	10	64086	64246		0.0356239	0.0538064	-0.0262051	0.126973	-0.0424568	-0.194295	-0.018878	-0.28279	-0.12658	0.0143553	-0.21927	0.125651	-0.212568	-0.373327	0.128293	0.0621217	-0.134477	-0.018878	0.00575927	0.0565835	-0.0985055	0.0949116	-0.120294	0.0813396
401	UNC5H2(RDL1)	10q22.1	10	72645	72803		0.146655	-0.0380063	-0.0816138	-0.011588	0.0243197	-0.236164	0.0370307	0.0440443	0.111031	0.0398403	-0.128156	-0.086201	-0.268817	-0.547932	-0.0394883	-0.0664274	-0.0985055	-0.0365259	0.0440443	0.0328061	0.0482362	-0.0619024	-0.00433459	0.199123
402	CDH23	10q22.1	10	72895	73051		0.0717627	0.102994	0.0949116	-0.0218044	0.0440443	-0.205896	0.0384362	0.0894982	0.045443	0.0565835	-0.139236	-0.0320936	-0.179515	-0.514573	-0.018878	-0.0144996	-0.103147	-0.0262051	0.0648829	-0.0454314	-0.0262051	-0.0785637	0.0482362	0.108357
403	PLAU	10q24	10	75280	75508		0.0214797	-0.0923402	-0.0513992	-0.086201	0.0989585	-0.179515	-0.0291463	0.138814	0.0285692	0.0840643	-0.0203404	-0.0877334	-0.330973	-0.54372	-0.112475	-0.222633	-0.112475	-0.00144342	0.0271541	-0.145605	-0.0877334	0.0071955	-0.153607	-0.128156
404	VCL	10q22.1	10	75506	75611		-0.0306192	-0.0908029	-0.00288828	-0.174621	0.0299829	-0.118727	0.00863031	-0.00723157	-0.00868224	0.0758749	-0.194295	-0.121863	-0.298673	-0.444184	-0.209228	-0.169745	-0.117161	-0.0619024	0.0129262	-0.0908029	-0.265345	-0.136062	-0.0350469	-0.194295
405	PTEN	10q23	10	89596	89798		-0.0619024	0.0186342	-0.0159576	0.00144197	0.00575927	-0.199255	0.0468403	-0.0724828	-0.00868224	-0.00578235	-0.215915	0	-0.354759	-0.416962	-0.00288828	-0.0350469	-0.123434	-0.013043	0.0551957	-0.12658	-1.58208	-0.153607	-1.03801	-1.16488
406	TNFRSF6	10q24.1	10	90596	90783		-0.0439433	-0.107803	-0.209228	0.0285692	-0.0335695	0.126973	0.00863031	0.0172093	0.0313952	-0.0380063	0.194087	-0.0694519	-0.365871	-0.518701	-0.0664274	-0.120294	-0.137648	-0.0454314	-0.0800879	-0.166503	-0.946194	-0.234465	-0.625934	-0.833927
407	LGI1	10q24	10	95397	95526		-0.0499049	0.0214797	-0.229382	0.0854247	-0.0394883	-0.161653	-0.018878	-0.268817	-0.145605	0.0071955	-0.145605	0.0172093	-0.22095	-0.311148	0.0551957	-0.0144996	-0.152003	-0.0439433	0.0271541	0.00432161	-0.828793	0.153157	-0.75877	-0.76366
408	FRAT1,FRAT2	10q23-q24	10	99041	99238		0.111031	-0.190997	-0.0528949	0.00432161	0.00288251	0.0935602	0.0384362	0.00144197	-0.0588937	-0.013043	-0.184425	-0.115597	-0.21927	-0.401635	-0.0877334	-0.115597	-0.12658	-0.00723157	-0.136062	-0.0877334	-0.902389	-0.24127	-0.535332	-0.650635
409	PAX2	10q22.1-24.3	10	102751	102953		0.197865	0.138814	0.00144197	0.141433	0.0989585	-0.147202	0.0565835	-0.261881	0.123004	0.119024	-0.129734	-0.00144342	-0.129734	-0.411195	0.117695	0.191563	-0.0724828	0.0299829	0.0257376	0.104337	-0.479955	0.15056	0.0370307	-0.0892673
410	HOX11	10q24	10	102751	102953		0.253384	0.158337	0.219091	0.0200577	0.107018	-0.086201	0.0384362	-0.253257	0.126973	0.130931	-0.136062	0.0285692	-0.114035	-0.351074	0.0482362	0.176323	-0.0877334	0.0114956	0.0690147	0.107018	-0.678072	0.207893	-0.104697	-0.222633
411	FGF8	10q25-26	10	103421	103624		0.108357	0.190299	0.0786098	0.166073	0.0635029	-0.142417	0.129613	0.0200577	0.130931	0.145351	-0.011588	0.15056	-0.189351	-0.274041	0.0071955	0.182692	-0.107803	0.0949116	-0.104697	0.051024	-0.907793	-0.0484122	-0.288065	-0.351074
412	NFKB2	10q24	10	104104	104271		-0.0528949	-0.14401	-0.0320936	0.0468403	0.0370307	-0.145605	0.132248	0.0243197	0.0854247	0.0976108	-0.15682	-0.128156	-0.281036	-0.351074	-0.027675	-0.0831412	-0.107803	-0.0619024	-0.0365259	-0.118727	-0.75877	-0.153607	-0.492079	-0.475936
413	CYP17	10q24.3	10	104522	104654		-0.0816138	0.0370307	-0.0603973	-0.0350469	0.0342157	-0.21927	0.00144197	0.378512	0.145351	-0.0262051	-0.253257	-0.027675	-0.181149	-0.274041	-0.0846703	-0.0101344	-0.109359	0.00288251	-0.00433459	0.045443	-0.606035	-0.147202	-0.365871	-0.434403
414	MXI1	10q25	10	111930	112075		0.0703893	0.0538064	-0.0846703	0.0398403	-0.00144342	-0.163268	-0.00433459	-0.0203404	-0.00723157	0.0676387	-0.184425	0.0827026	-0.550043	-0.375197	0.0496308	-0.0232698	-0.204233	-0.0543923	0.0200577	0.00575927	-0.741783	0.260628	-0.179515	-0.248108
415	ABLIM	10q25.3	10	116289	116445		0.0786098	0.175045	-0.0499049	0.0690147	0.0745054	-0.121863	0.0257376	0.0662614	0.192825	0.077243	-0.190997	0.202888	-0.205896	-0.405451	-0.00723157	0.0551957	-0.231075	-0.027675	0.0328061	0.0271541	-0.599462	0.209141	-0.367732	-0.612637
416	EIF3S10	10q26.11	10	120822	120979		-0.0923402	-0.0409718	0.0703893	-0.0694519	0.00432161	-0.187707	0.0313952	-0.0439433	0.169925	0.0496308	-0.237864	-0.128156	-0.347399	-0.358454	-0.224317	-0.254978	-0.236164	-0.0291463	0.0935602	0.0745054	-0.852042	-0.0619024	-0.610433	-0.72261
417	BAG3	10q26.11	10	121433	121547		0.0949116	0.0949116	-0.0350469	0.120352	0.0328061	-0.07552	-0.0335695	0.378512	-0.0101344	0.0285692	-0.137648	0.126973	-0.24127	-0.321928	0.0100637	0.102994	-0.316528	-0.0664274	0.0299829	0.0881416	-0.392137	0.0745054	-0.446148	-0.386468
418	FGFR2(KSAM)	10q26	10	123214	123388		0.00432161	0.0440443	-0.0785637	0.133564	0.0398403	-0.274041	-0.00578235	0.0229004	0.0565835	0.00144197	-0.1976	-0.104697	-0.295128	-0.39973	0.0468403	-0.0320936	-0.288065	-0.00723157	-0.0954196	-0.018878	-0.971431	-0.123434	-0.632629	-0.54372
419	DMBT1	10q25.3-26.1	10	124379	124561		0.163499	0.246104	-0.0484122	0.0496308	0.0962619	-0.140826	0.0356239	-0.148801	-0.0409718	0.133564	-0.115597	0.195348	-0.194295	-0.373327	0.217851	0.197865	-0.140826	0.0071955	0.133564	-0.00144342	-0.637109	0.252173	-0.293359	0.0356239
420	BUB3	10q26.13	10	124795	124978		0.0703893	0.0703893	-0.086201	0.340277	0	-0.0513992	-0.0232698	-0.0709665	-0.0954196	0.0440443	-0.00868224	0.37629	-0.281036	-0.352916	0.0949116	0.195348	-0.341903	-0.0499049	-0.0335695	0.00288251	-0.490051	0.00432161	-0.428566	-0.668868
421	CTBP2	10q21.1	10	126631	126804		-0.0335695	-0.0203404	-0.093879	-0.0232698	0.0186342	-0.161653	0.0786098	-0.0454314	-0.0664274	0.051024	-0.249822	-0.145605	-0.296899	-0.426625	-0.027675	0.0496308	-0.320126	-0.0969617	-0.0513992	-0.194295	0.333424	-0.200913	-0.161653	-0.011588
422	MKI67	10q25-qter	10	129673	129796		0.0565835	-0.0785637	-0.15682	-0.147202	0.0426443	-0.244685	0.0257376	-0.0291463	0.0662614	-0.00433459	-0.22095	-0.0573917	-0.302226	-0.50226	-0.0365259	-0.013043	-0.128156	-0.0954196	0.0299829	-0.07552	-0.780909	-0.129734	-0.671164	-0.72977
423	PTPRE	10q26.2	10	129686	129851		-0.011588	-0.0558912	-0.155213	0.0607392	-0.0203404	-0.114035	-0.0816138	0.180148	-0.258425	-0.0203404	-0.258425	-0.200913	-0.394032	-0.461959	-0.0247367	0.041243	-0.293359	-0.0573917	-0.0603973	0.041243	-0.194295	0.104337	-0.340075	-0.239566
424	MGMT	10q26	10	131108	131322		0.0143553	0.0229004	0.045443	0.0299829	-0.00288828	-0.217591	-0.0846703	-0.106249	-0.0335695	0.045443	-0.237864	0.0384362	-0.253257	-0.510457	-0.708396	-0.522841	-0.182786	-0.093879	-0.0409718	-0.123434	-0.790859	-0.0969617	-0.541618	-0.62371
425	BNIP3	10q26.3	10	133629	133778		0.10165	0.0922074	-0.12658	-0.00723157	0.0356239	-0.174621	0.0285692	0.353888	0.0285692	0.0114956	-0.14401	0.0745054	-0.194295	-0.351074	-0.395929	-0.248108	-0.231075	-0.0454314	0.0894982	-0.011588	-0.260152	0.258217	0.175045	0.393965
426	stSG27915	10qtel	10	135078	135240		0.130931	0.121679	0.0285692	0.00863031	0.0976108	-0.125006	-0.00433459	0.339137	0.0717627	0.105678	-0.115597	0.0384362	-0.168123	-0.28279	0.157044	0.116365	-0.215915	-0.0679388	0.0186342	-0.0380063	-0.00723157	0.377401	0.328836	0.390668
427	HRAS	11p15	11	522	525		-0.619271	-0.237864	-0.766112	-0.424688	-0.744197	-0.99137	-0.701342	-0.473931	-0.828793	-0.637109	-0.878321	-0.411195	0.0071955	-0.459973	-0.682696	-0.347399	-0.524915	-0.107803	-0.101598	-0.011588	-0.194295	0.209141	0.288063	0.396159
428	MUC5B	11p15	11	1189	1314		-0.403542	0.00863031	-0.808437	-0.367732	-0.720232	-0.888969	-0.761213	-0.852042	-0.56918	-0.652901	-0.813499	-0.411195	0.0621217	-0.438307	-0.614845	-0.373327	-0.552156	-0.0247367	0.0935602	0.0908534	0.125651	0.404903	0.326537	0.392867
	D11S922			1461	1661		○●	○●	○●	○●	NI	NI	NI	NI	NI	NI	NI	NI	○●	○○	○○	○○	NI	NI	NI	NI	○○	○○	○○	○○
429	CTSD	11p15.5	11	1585	1785		-0.494109	-0.187707	-0.682696	-0.403542	-0.701342	-0.875672	-0.713119	-0.597278	-0.608232	-0.643856	-0.83908	-0.416962	0.0200577	-0.512514	-0.68966	-0.506353	-0.526992	-0.0174171	0.015783	-0.12658	-0.174621	-0.0603973	-0.0335695	0.041243
430	NUP98	11p15	11	3573	3758		-0.58208	-0.137648	-0.575615	-0.318326	-0.652901	-0.724993	-0.481969	-0.780909	-0.668868	-0.567041	-0.734563	-0.347399	0.0690147	-0.33825	-0.558517	-0.37146	-0.405451	0.0662614	0.0935602	0.00288251	0.0200577	-0.120294	0.166073	0.117695
431	ARHG	11p15.5-p15.4	11	3670	3836		-0.498179	-0.461959	-0.696658	-0.244685	-0.701342	-0.668868	-0.619271	-0.571322	-0.632629	-0.477944	-0.687335	-0.380822	0.0881416	-0.390245	-0.541618	-0.392137	-0.456009	-0.0969617	-0.0335695	-0.0679388	-0.171368	-0.190997	0.0328061	-0.027675
432	RBTN1	11p15	11	8144	8368		-0.761213	-0.461959	-0.926865	-0.364013	-0.818579	-0.968605	-0.717857	-0.708396	-0.962969	-0.668868	-0.92139	-0.300448	0.0426443	-0.50226	-0.628162	-0.360305	-0.641604	-0.134477	-0.0262051	-0.0101344	-0.0831412	0.0468403	-0.0785637	-0.0877334
433	ST5	11p15	11	8634	8795		-0.72261	-0.438307	-0.954557	-0.380822	-0.724993	-0.888969	-0.72738	-0.632629	-0.662004	-0.612637	-0.924125	-0.463947	0.132248	-0.518701	-0.608232	-0.492079	-0.488026	-0.0174171	0.0200577	-0.0499049	0.0114956	-0.0785637	-0.086201	0.0731347
434	PTH	11p15.3-p15.1	11	13284	13494		-0.655172	-0.100051	-0.828793	-0.275786	-0.673463	-0.878321	-0.732165	-0.657445	-0.85726	-0.630394	-0.841663	-0.330973	0.136191	-0.365871	-0.469929	-0.28279	-0.54372	-0.0528949	0.138814	0.116365	0.23634	-0.0218044	0.253384	0.233888
435	CALCA	11p15.2-p15.1	11	14830	14997		-0.741783	-0.244685	-0.657445	-0.459973	-0.732165	-0.508403	-0.710756	-0.621488	-0.798366	-0.637109	-0.592919	-0.529073	0.0579701	-0.416962	-0.668868	-0.463947	-0.526992	-0.0350469	-0.161653	-0.107803	-0.401635	-0.161653	0.0579701	-0.237864
436	GTF2H1	11p15.1-p14	11	18269	18436		-0.648372	-0.1976	-0.734563	-0.296899	-0.761213	-0.798366	-0.818579	-0.224317	-0.83908	-0.547932	-0.865122	-0.349235	0.0482362	-0.33825	-0.401635	-0.246395	-0.526992	-0.0291463	-0.0144996	-0.013043	0.0565835	-0.0831412	-0.0694519	0.0524159
437	TSG101	11p15	11	18397	18551		-0.75877	-0.242977	-0.573467	-0.320126	-0.720232	-0.744197	-0.664288	-0.575615	-0.76366	-0.467932	-0.831358	-0.309359	-0.0409718	-0.407364	-0.606035	-0.483985	-0.554273	-0.0740006	-0.171368	-0.0603973	-0.401635	-0.142417	-0.00144342	-0.07552
438	WT1	11p12	11	32365	32413		-0.547932	-0.226004	-0.648372	-0.195946	-0.552156	-0.671164	-0.494109	-0.488026	-0.659723	-0.358454	-0.682696	-0.388355	-0.013043	-0.200913	-0.411195	-0.15682	-0.520769	-0.0724828	-0.0499049	-0.0439433	-0.182786	0.0186342	-0.114035	-0.161653
439	PKY	11p13	11	33235	33332		-0.831358	-0.295128	-0.708396	-0.258425	-0.685014	-0.479955	-0.588574	-0.552156	-0.650635	-0.524915	-0.54372	-0.401635	0.0243197	-0.334607	-0.486004	-0.498179	-0.471929	-0.0262051	-0.202572	-0.0528949	-0.526992	-0.164884	-0.0291463	-0.186065
440	LMO2	11p13	11	33693	33841		-0.72738	-0.150401	-0.932361	-0.39973	-0.720232	-0.913216	-0.798366	-0.741783	-0.768568	-0.675765	-0.91866	-0.365871	0.112367	-0.380822	-0.588574	-0.394032	-0.535332	-0.0619024	0.0271541	0.0313952	-0.0985055	-0.103147	0.15056	0.10165
	D11S907			34524	34724		NI	NI	NI	NI	NI	NI	NI	NI	NI	NI	NI	NI	○●	○○	○○	○○	NI	NI	NI	NI	○○	○○	○○	○○
441	CD44	11p13	11	34988	35150		-0.657445	-0.0484122	-0.994241	-0.248108	-0.852042	-0.836501	-0.816037	-0.541618	-0.897006	-0.698998	-0.902389	-0.364013	0.14274	-0.351074	-0.434403	-0.187707	-0.422752	-0.0247367	-0.0543923	0.14274	0.368489	0.0593553	0.0538064	0.15056
442	EXT2	11p12	11	44164	44700		-0.634867	-0.136062	-0.826233	-0.261881	-0.657445	-0.795859	-0.632629	-0.200913	-0.899695	-0.56918	-0.793357	-0.492079	0.0299829	-0.444184	-0.454032	-0.351074	-0.652901	-0.128156	-0.0528949	-0.0619024	0.0662614	0.0468403	-0.0409718	0.108357
443	KAI1	11p11.2	11	44421	44614		-0.62371	-0.0954196	-0.805913	-0.307573	-0.77596	-0.821126	-0.72738	0.0482362	-0.880976	-0.673463	-0.828793	-0.526992	0.0621217	-0.367732	-0.522841	-0.200913	-0.496142	-0.0573917	-0.0291463	-0.0232698	0.133564	0.0745054	0.0426443	0.175045
444	NEGF2	11p11.2	11	46359	46361		-0.567041	-0.265345	-0.937878	-0.360305	-0.78339	-0.894322	-0.713119	-0.813499	-0.841663	-0.646112	-0.773491	-0.440263	-0.046921	-0.452057	-0.554273	-0.37146	-0.394032	-0.0218044	0.0229004	0.0299829	-0.166503	0.117695	0.349365	0.46048
445	SPI1	11p11.2	11	47289	47477		-0.459973	-0.195946	-0.535332	-0.21927	-0.469929	-0.614845	-0.190997	-0.41889	-0.586406	-0.311148	-0.595097	-0.100051	-0.0619024	-0.336428	-0.432455	-0.268817	-0.388355	-0.046921	-0.018878	-0.0101344	-0.0800879	0.0313952	0.27858	0.468844
446	POV1	11p11.2-p11.1	11	56953	57164		-0.456009	-0.161653	0.0854247	-0.15682	0.0621217	-0.0740006	0.0989585	0.041243	0.136191	0.126973	0.299831	-0.12658	0.0703893	-0.0454314	-0.136062	-0.204233	-0.477944	-0.0365259	0.0271541	-0.0232698	-0.239566	-0.0969617	0.0285692	0.0935602
447	RELA	11q12-q13	11	65128	55292		0.459432	0.0635029	0.442545	0.551885	-0.00723157	-0.234465	0.0593553	0	-0.171368	-0.027675	-0.204233	-0.24127	-0.018878	-0.100051	-0.0969617	-0.0740006	-0.500218	-0.0649175	-0.0306192	0.00863031	-0.187707	0.00863031	0	0.0731347
448	MTA1L1	11q12-q13.1	11	62065	62118		-0.194295	0.0949116	-0.093879	0.138814	0.0989585	-0.186065	0.0114956	-0.2567	0.051024	0	-0.0985055	0.119024	0.0690147	0.109695	0.0143553	0.051024	-0.426625	0.0271541	0.0745054	0.128293	-0.0335695	0.137504	0.695103	0.943359
449	STIP1	11q13	11	63572	63756		-0.163268	-0.0291463	-0.0892673	0.39835	0.0370307	-0.199255	0.0384362	-0.120294	0.0717627	0.0129262	-0.104697	0.00575927	0.0867838	0.0440443	-0.00288828	0.151859	-0.469929	-0.0144996	0.0524159	-0.00433459	-0.115597	0.211635	0.379621	0.339137
450	VEGFB,BAD	11q13	11	64007	64059		-0.305788	0.00144197	0.0894982	0.323082	0.0813396	-0.171368	0.0593553	0	0.0621217	0.0922074	-0.106249	-0.0528949	0.121679	0.0648829	-0.018878	-0.00144342	-0.477944	-0.0144996	-0.136062	0.0186342	-0.309359	-0.0877334	0.132248	0.246104
451	MEN1	11q13	11	64281	64482		-0.432455	-0.184425	-0.129734	0.146655	0.00575927	0.1137	0.0398403	0.344828	-0.104697	0.0551957	0.0071955	-0.14401	-0.0954196	-0.0816138	-0.123434	-0.0588937	-0.469929	-0.0528949	0.0799754	0.00575927	-0.300448	0.00144197	-0.131313	-0.0543923
452	LTBP3	11q12	11	65043	65254		0.583038	0.260628	0.388465	0.771463	0.0186342	-0.147202	0.0867838	-0.0232698	0.0071955	0.0440443	-0.0954196	-0.166503	0.0370307	0.0342157	0.0229004	0.173767	-0.463947	0.112367	0.15056	0.214125	0.435095	0.0813396	0.0356239	0.295135
453	FOSL1	11q13	11	65388	65571		0.627607	0.167358	0.449957	0.646163	-0.0159576	-0.177882	0.0200577	0.0813396	-0.0394883	-0.0649175	-0.189351	-0.140826	-0.07552	-0.100051	-0.134477	-0.132894	-0.541618	-0.0174171	-0.14401	-0.0528949	-0.307573	0.0257376	0.164786	0.16092
454	PPP1A	11q13	11	66847	67013		0.896853	0.543001	0.896078	0.675364	0.0867838	-0.155213	0.1137	0.0840643	0.41684	0.219091	0.0989585	0.183963	0.0867838	0.0114956	-0.0709665	0.0703893	-0.323733	0.0962619	0.15056	0.202888	0.341417	0.306846	0.546956	0.351628
455	GSTP1	11q13	11	67007	67127		0.685267	0.215368	0.747602	0.725959	0.0114956	-0.284546	0.0648829	-0.0454314	0.0285692	-0.00723157	-0.14401	-0.136062	0.0243197	-0.0306192	-0.123434	-0.103147	-0.415037	-0.00578235	-0.0908029	-0.00868224	-0.382702	-0.164884	-0.018878	0.166073
456	CCND1	11q13	11	69162	69323		0.80488	0.316146	1.09626	0.52306	-0.013043	-0.174621	-0.0203404	-0.00144342	-0.0724828	0.0426443	-0.115597	-0.242977	-0.0159576	0.0186342	0.102994	0.159629	-0.492079	-0.013043	0.0200577	0.0071955	0.249749	0.0524159	-0.0424568	0.141433
457	BCL1 , FGF4	11q13.3	11	69307	69307		0.718964	0.329985	1.16993	0.451013	-0.00144342	-0.227692	0.0703893	0.00288251	0.10165	0.0621217	-0.186065	0.0813396	0	-0.0543923	-0.0619024	-0.106249	-0.471929	-0.0439433	0.0989585	0.0579701	-0.0846703	0.00863031	-0.0679388	-0.0262051
458	FGF3	11q13	11	69333	69343		0.944109	0.494672	1.21101	0.662661	0.0229004	-0.0291463	0.0565835	-0.0159576	-0.0603973	0.120352	-0.0320936	-0.181149	0.140124	0.194087	0.173767	0.314986	-0.426625	0.0200577	0.117695	0.051024	-0.00723157	0.0565835	-0.0664274	0.117695
459	FOLR1	11q13.3-q13.5	11	71481	71602		0.886745	0.466758	1.1903	0.839153	0.0962619	-0.132894	0.109695	0.0299829	0.0717627	0.0384362	-0.115597	0.0129262	0.102994	0.100305	0.0745054	0.0342157	-0.496142	0.015783	0.0854247	0.0551957	0.225275	0.158337	0.387363	0.105678
460	GARP	11q13.5-q14	11	75944	76130		0.960512	0.342555	0.933573	0.825379	0.0635029	-0.21927	-0.0262051	0.0426443	0.27739	0.163499	-0.231075	0.125651	0.0758749	0.0648829	-0.106249	0.0565835	-0.422752	-0.0679388	0.0551957	0.0172093	0.14274	0.0384362	0.111031	-0.00144342
461	THRSP	11q13.5	11	77381	77473		0.650765	0.151859	0.630405	0.501821	0.0356239	0.126973	0.0621217	0.115033	-0.0846703	0.0186342	-0.190997	-0.112475	0.112367	0.100305	-0.00868224	0.045443	-0.373327	-0.0159576	-0.137648	0.0200577	-0.413115	-0.118727	0.0579701	-0.210897
462	CALM	11q14-q21	11	85320	85511		-0.415037	0.0229004	-0.0649175	0.0468403	-0.0320936	-0.155213	-0.0335695	0.0976108	-0.148801	-0.013043	-0.251539	0.0440443	0.077243	0.0786098	0	0.0100637	-0.518701	-0.0499049	0.0186342	0.0356239	-0.0262051	0.244887	0.197865	-0.0291463
463	GASC3	11q21	11	94206	94378		-0.732165	-0.246395	-0.875672	-0.397828	-0.0232698	-0.166503	-0.011588	-0.293359	-0.169745	-0.0454314	-0.222633	0.0426443	0.10165	0.0827026	-0.00578235	0.0370307	-0.599462	-0.0144996	-0.027675	-0.0816138	-0.181149	0.0172093	0.0257376	-0.0543923
464	PGR	11q22	11	100374	100536		-0.803393	-0.360305	-0.894322	-0.295128	-0.0846703	0.0648829	-0.00144342	-0.0634092	-0.139236	-0.0424568	-0.309359	-0.103147	-0.662004	-0.378944	-0.584241	-0.436354	-0.558517	-0.0232698	-0.209228	-0.0846703	-0.222633	-0.086201	-0.106249	-0.125006
465	YAP1	11q22.1	11	101517	101686		-0.715486	-0.148801	-0.913216	-0.289827	-0.027675	-0.139236	-0.0350469	-0.215915	-0.137648	0.0551957	-0.254978	0.121679	-0.579922	-0.349235	-0.494109	-0.270556	-0.496142	0.00288251	0.0524159	-0.0649175	-0.207561	0.0593553	-0.106249	-0.0785637
466	CIAP1	11q22	11	101600	101786		-0.701342	-0.222633	-0.805913	-0.288065	-0.046921	-0.150401	-0.0335695	-0.0588937	-0.199255	-0.00723157	-0.184425	-0.046921	-0.586406	-0.386468	-0.422752	-0.341903	-0.612637	0.0342157	-0.00144342	0.0271541	-0.161653	-0.0306192	-0.137648	-0.202572
467	MMP7	11q21-q22	11	101724	101939		-0.831358	-0.311148	-0.662004	-0.37707	0.0342157	0.145351	0.0398403	0.0229004	0.00575927	0.0271541	0.197865	-0.106249	-0.628162	-0.490051	-0.639355	-0.510457	-0.516636	-0.0785637	-0.093879	-0.189351	-0.380822	-0.148801	-0.0513992	-0.142417
468	MMP1	11q22	11	102010	102191		-0.751465	-0.0603973	-0.790859	-0.422752	0.0398403	-0.103147	-0.0424568	0.0922074	0.0799754	0.100305	-0.2567	0.219091	-0.632629	-0.424688	-0.588574	-0.428566	-0.481969	0.045443	0.0299829	0.0356239	0.194087	0.0200577	0.308011	-0.0528949
469	DYNEIN	11q22	11	102613	102771		-0.588574	-0.22095	-0.926865	-0.318326	-0.0846703	-0.148801	-0.0664274	-0.0969617	-0.274041	-0.0365259	-0.309359	0.104337	-0.617056	-0.45799	-0.506353	-0.428566	-0.541618	-0.0709665	-0.00433459	-0.0174171	-0.181149	-0.0985055	-0.200913	-0.0634092
470	Cul5	11q22	11	107306	107474		-0.68966	-0.37707	-0.603841	-0.450084	-0.128156	-0.260152	-0.00868224	-0.150401	-0.0101344	0.0538064	-0.318326	-0.101598	-0.621488	-0.490051	-0.590745	-0.630394	-0.434403	-0.103147	0.00575927	0.00575927	-0.347399	-0.169745	-0.279284	-0.212568
471	ATM	11q22	11	107540	107722		-0.907793	-0.320126	-0.935117	-0.352916	-0.166503	0.180148	0.041243	-0.0923402	-0.192645	-0.0306192	-0.187707	-0.15682	-0.612637	-0.481969	-0.659723	-0.526992	-0.571322	-0.093879	-0.115597	-0.115597	-0.312939	-0.136062	-0.2567	-0.21927
472	DDX10	11q22-q23	11	108115	108300		-0.761213	-0.163268	-0.888969	-0.258425	0.0071955	-0.086201	-0.0603973	-0.046921	-0.215915	0.0186342	-0.118727	-0.0785637	-0.573467	-0.307573	-0.463947	-0.365871	-0.586406	-0.0394883	0.00144197	-0.00144342	0.0299829	-0.0439433	-0.100051	-0.07552
473	RDX	11q22.3	11	109524	109730		-0.905088	-0.314733	-0.72261	-0.562772	0.0143553	-0.22095	-0.0679388	-0.0454314	-0.0603973	0.0607392	-0.265345	0.0398403	-0.625934	-0.442222	-0.628162	-0.531156	-0.490051	0.0186342	-0.0394883	-0.0846703	-0.152003	-0.101598	-0.169745	-0.166503
474	POU2AF1	11q23.1	11	110719	110769		-0.798366	-0.330973	-0.870387	-0.33825	-0.0394883	-0.174621	0.132248	-0.0291463	-0.129734	0.0881416	-0.164884	-0.168123	-0.691989	-0.471929	-0.533242	-0.409278	-0.630394	-0.0262051	0.0786098	0.0200577	-0.0664274	-0.0144996	-0.0649175	0.285698
475	PPP2R1B	11q23	11	111095	111276		-0.749038	-0.155213	-0.732165	-0.405451	0.0426443	-0.148801	-0.0365259	-0.086201	0.0538064	0.0342157	-0.209228	0.231432	-0.588574	-0.434403	-0.632629	-0.369595	-0.490051	-0.0262051	0.0962619	0.0186342	0.169925	0.0100637	0.123004	-0.125006
476	ZNF145	11q23	11	113582	113746		-0.77596	-0.249822	-0.954557	-0.395929	-0.0394883	-0.236164	0.0370307	-0.00578235	0.00288251	-0.0203404	-0.207561	-0.093879	-0.533242	-0.403542	-0.72738	-0.560643	-0.522841	-0.07552	0.0370307	-0.0174171	-0.00868224	-0.187707	-0.0335695	-0.0603973
477	MLL	11q23	11	117750	117944		-0.870387	-0.244685	-0.72977	-0.488026	0.0285692	-0.152003	-0.0203404	-0.106249	-0.0573917	-0.0101344	-0.234465	0.124328	-0.270556	-0.118727	-0.32916	-0.215915	-0.416962	-0.0985055	0.00432161	0.0071955	-0.0424568	-0.103147	-0.0831412	-0.077041
478	CBL	11q23.3	11	118577	118742		-0.873027	-0.263612	-0.756331	-0.558517	0.105678	-0.164884	0.0894982	-0.0954196	0.00288251	0.124328	-0.171368	-0.013043	-0.0785637	-0.0634092	-0.07552	0	-0.475936	-0.0262051	0.0894982	0.0313952	0.0565835	0.00863031	-0.114035	-0.186065
479	DDX6	11q23.3	11	118329	120311		-0.610433	-0.246395	-0.659723	-0.469929	0.0426443	-0.204233	-0.0454314	-0.0174171	-0.0144996	0.0356239	-0.117161	0.119024	-0.0831412	-0.00578235	-0.195946	-0.0513992	-0.39973	-0.0394883	0.0894982	-0.0335695	-0.0439433	-0.0588937	0.0370307	0.00288251
480	PKNOX2	11q24.2	11	124585	124761		-0.795859	-0.184425	-0.84944	-0.444184	0.0662614	-0.1976	0.0328061	-0.176251	0.166073	0.0607392	-0.0954196	0.147958	-0.756331	-0.531156	-0.0439433	0.0482362	-0.477944	-0.0724828	-0.00578235	0.0384362	0.231432	0.0565835	0.255803	0.149259
481	ETS1	11q23.3	11	127930	128090		-0.766112	-0.288065	-0.870387	-0.573467	0.0538064	-0.186065	0	-0.0174171	0.0551957	0.0114956	-0.2567	-0.0174171	-0.678072	-0.526992	-0.0785637	-0.155213	-0.504305	-0.117161	0.0129262	0.00144197	0.124328	-0.00288828	-0.0740006	-0.145605
482	FLI1	11q24	11	128023	128241		-0.852042	-0.369595	-0.96016	-0.54372	0.0328061	-0.229382	-0.0528949	0.0962619	0.117695	0.0482362	0.169925	-0.0499049	-0.803393	-0.628162	-0.176251	-0.234465	-0.547932	-0.0816138	0.0313952	-0.0740006	0.00144197	0.0565835	0.0229004	-0.300448
483	P53AIP1	11q24.3	11	128235	128408		-0.675765	-0.349235	-0.810966	-0.454032	0.015783	-0.21424	0.00575927	-0.0306192	0.015783	0.0813396	-0.161653	-0.0985055	-0.608232	-0.452057	0	-0.0484122	-0.573467	-0.0985055	-0.0439433	-0.093879	0.0426443	-0.189351	-0.103147	-0.0394883
484	WI-6509	11qtel	11	130756	130950		-0.494109	-0.00578235	-0.859876	-0.32916	0.109695	-0.155213	-0.011588	0.285698	0.187768	0.0676387	-0.118727	0.164786	-0.554273	-0.375197	0.041243	0.0496308	-0.479955	-0.0484122	0.116365	0.100305	0.266637	-0.0350469	0.37629	0.271426
485	RBBP2	12p11	12	152	329		0.155749	-0.00144342	0.284514	-0.0262051	-0.013043	-0.172994	0.0621217	-0.00578235	0.112367	0.0200577	-0.136062	0.0703893	0.167358	0.121679	0.0384362	0.0538064	0.119024	-0.00433459	-0.0985055	-0.0394883	-0.246395	-0.110916	0.1137	0.325386
486	SHGC-5557	12ptel	12	327	472		0.265437	0.077243	0.171207	0.051024	0.0922074	-0.152003	-0.0634092	0.0962619	-0.00723157	-0.018878	-0.192645	0.151859	0.109695	0.117695	0.0243197	0.0894982	0.0881416	0	0.0662614	0.0935602	0.0690147	-0.161653	0.226509	0.212881
487	RAD52	12p13-q12.2	12	858	1084		0.200379	-0.0785637	0.0200577	-0.0528949	0.0257376	-0.0528949	-0.00578235	-0.0247367	0.0129262	0.0426443	-0.195946	-0.112475	0.0949116	0.0676387	-0.0262051	-0.0558912	0.077243	0.0538064	0.124328	0.00432161	-0.00723157	-0.148801	-0.0800879	-0.011588
488	CCND2	12p13	12	4190	4191		-0.0543923	0.0607392	0.0703893	-0.0649175	-0.0394883	-0.171368	-0.0513992	-0.145605	0.015783	0.015783	-0.163268	0.0840643	0.0593553	0.0949116	-0.101598	-0.00578235	0.0398403	-0.0649175	-0.00433459	-0.0174171	-0.0101344	0.0186342	0.0551957	0.102994
489	FGF6	12p13	12	4313	4483		0.0949116	-0.0159576	-0.0262051	0.0313952	0.0690147	-0.181149	0.0172093	-0.128156	0.0100637	-0.0513992	-0.186065	0.00288251	0.155749	0.119024	0.0440443	-0.013043	0.051024	-0.0800879	0.0384362	-0.086201	0.201634	-0.120294	0.102994	0.0922074
490	CD9	12p13	12	6097	6158		0.23634	0.115033	0	-0.07552	0.0989585	-0.182786	-0.00578235	0.102994	0.0257376	0.0635029	-0.145605	-0.0306192	0.172488	0.163499	0.0894982	0.0662614	0.212881	0.0200577	0.0440443	-0.0785637	-0.0923402	-0.0724828	0.126973	0.206643
491	TNFR1	12p13.2	12	6155	6344		0.27023	0.130931	0.00432161	-0.00723157	0.115033	-0.0923402	0.0635029	-0.046921	0.16221	0.051024	-0.117161	0.0342157	0.123004	0.136191	0.0114956	0.109695	0.132248	0.0186342	0.145351	0.0607392	-0.0634092	-0.0634092	0.303342	0.269033
492	LTBR	12p13	12	6324	6464		-0.0558912	-0.100051	-0.00288828	-0.0985055	0.128293	0.153157	0.0976108	0.121679	0.155749	0.0813396	0.201634	-0.0709665	0.0551957	0.0100637	-0.0513992	0.00432161	0.0745054	0.0496308	0.313826	0.00288251	-0.24127	-0.109359	0.0989585	-0.0454314
493	SLC2A3	12p13.3	12	7907	7920		-0.0877334	0.222805	0.0976108	0.0299829	0.0827026	-0.215915	-0.0159576	0.295135	-0.0218044	0.0172093	-0.205896	0.0881416	0.0989585	0.0989585	0.077243	0.0717627	-0.0262051	0.00288251	0.0143553	0.00144197	-0.187707	-0.164884	0.316146	0.344828
494	ETV6	12p13	12	11737	11809		0.126973	0.0538064	-0.0908029	0.128293	0.0496308	-0.0247367	0.0676387	-0.0664274	0.051024	0.0356239	-0.140826	-0.0350469	0.147958	0.0243197	0.0496308	0.0100637	0.00863031	-0.018878	0.0648829	-0.104697	-0.0573917	-0.0892673	-0.0816138	0.22033
495	p27	12p13.1	12	12614	12772		-0.174621	-0.117161	-0.0380063	-0.186065	0.0648829	-0.207561	-0.00144342	-0.134477	-0.0634092	0.107018	-0.190997	-0.0923402	-0.00723157	-0.0513992	-0.115597	-0.194295	-0.0484122	0.00288251	0.0398403	-0.100051	-0.312939	-0.011588	-0.179515	-0.0558912
496	RAI3	12p13-p12.3	12	12770	12961		0.0313952	0.0229004	-0.182786	0.0313952	-0.0159576	-0.101598	0.0328061	0.312665	-0.187707	0.0758749	-0.128156	-0.187707	-0.077041	0.0214797	0.0143553	0.0662614	-0.086201	-0.00433459	0.0989585	0.0703893	0.102994	-0.013043	-0.0694519	0.0328061
497	EMP1	12p12	12	13253	13430		0.0214797	-0.00433459	-0.0877334	0.0426443	0.00144197	-0.114035	0.0440443	-0.0144996	-0.123434	0.0114956	-0.244685	0.0426443	0.077243	0.120352	0.0662614	0.112367	-0.0877334	0.0313952	0.0703893	-0.118727	-0.0923402	0.14274	0.119024	0.225275
498	EPS8	12q23-q24	12	15584	15773		-0.0573917	0.0100637	0.0129262	0.0271541	0.0565835	-0.0724828	0.0100637	0.0881416	0.00863031	0.0731347	-0.152003	0.0731347	0.119024	0.14274	-0.0709665	-0.117161	-0.0499049	-0.0306192	-0.155213	-0.0649175	-0.0424568	-0.123434	-0.0232698	-0.0144996
499	KRAS2	12p12.1	12	25121	25317		0.10165	-0.0454314	-0.0232698	0	0.0342157	-0.200913	-0.0159576	-0.086201	-0.0694519	0.0229004	-0.258425	-0.0454314	-0.00288828	0.104337	0.0635029	0.0745054	0.00575927	-0.0144996	-0.153607	-0.0424568	-0.2567	-0.0969617	0.134878	0.271426
500	KRAG	12p11.2	12	26122	26326		0.22033	0.104337	-0.0424568	0.141433	0.0593553	-0.147202	-0.00723157	-0.289827	-0.077041	0.0989585	-0.164884	-0.0892673	0.100305	0.191563	0.151859	0.358396	0.123004	0.0398403	0.167358	-0.0528949	0.342555	0.0551957	0.045443	0.327687
501	PTHLH	12p12.1-p11.2	12	27882	28040		0.228973	0.16092	0.015783	0.149259	0.0731347	-0.106249	0.0271541	-0.242977	-0.00144342	0.0648829	-0.177882	0.200379	0.168642	0.164786	0.134878	0.299831	0.0271541	0.0426443	0.126973	-0.0454314	0.00863031	0.115033	0.0565835	0.129613
502	CCNT1	12pter-qter	12	47219	47411		-0.00144342	-0.0174171	0.0962619	0.00288251	-0.00868224	-0.14401	0.0524159	-0.0247367	0.0114956	0.0200577	-0.272297	-0.207561	0.00863031	0.0717627	-0.101598	-0.0306192	0.0635029	-0.0101344	0.0935602	-0.0513992	-0.0877334	-0.244685	-0.0831412	-0.046921
503	WNT1	12q12	12	47561	47666		0.121679	0.137504	0.24123	0.115033	0.0813396	-0.199255	0.0731347	0.316146	0.248535	0.051024	-0.140826	-0.0424568	0.141433	0.0565835	-0.011588	0.0648829	0.0690147	0.0745054	0.0949116	0.0129262	0.178874	-0.0101344	0.365133	0.332278
504	ATF1	12q13	12	49387	49550		-0.0573917	-0.118727	-0.134477	0.0143553	-0.00288828	-0.0159576	0.00144197	-0.07552	-0.248108	-0.0247367	-0.139236	-0.0619024	-0.0619024	-0.00288828	-0.129734	0.0551957	0.0579701	-0.0144996	0.0398403	-0.0484122	-0.234465	0.0257376	-0.106249	-0.0679388
505	IGFBP6	12q13	12	51651	51747		0.141433	0.0908534	-0.166503	0.0922074	0.0313952	-0.121863	0.0565835	-0.261881	0.0328061	0.0384362	-0.121863	0.00863031	-0.0365259	0.168642	0.0662614	0.140124	0.15056	0.041243	0.112367	-0.00578235	0.298658	0.107018	-0.0558912	0.397255
506	CD63	12q12-q13	12	54224	54417		0.0538064	0.0214797	-0.0174171	0.0285692	0.0271541	-0.086201	0.015783	0.129613	-0.182786	0.045443	-0.101598	-0.0499049	0.0524159	0.0922074	0	0.22404	0.0496308	0.00144197	0.0935602	0.167358	0.0827026	0.0200577	-0.0513992	0.0143553
507	CDK2 , ERBB3	12q13	12	54649	54841		-0.0350469	-0.132894	0.0565835	0.121679	0.0370307	0.0398403	0.0989585	0.0935602	0.0524159	0.0621217	-0.172994	0.0100637	-0.0203404	-0.077041	-0.132894	-0.0513992	0.134878	0.0143553	-0.123434	-0.101598	-0.430509	-0.200913	-0.0174171	-0.0159576
508	PRIM1	12q13	12	55341	55527		-0.0649175	0.0114956	-0.161653	0.0758749	-0.0365259	-0.232769	-0.0335695	-0.00723157	-0.200913	0.0257376	-0.14401	-0.168123	-0.110916	-0.0247367	-0.0846703	-0.0484122	-0.0159576	-0.0499049	0.00575927	0.0854247	-0.12658	-0.0291463	-0.139236	-0.0573917
509	ARHGAP9	12q13.3	12	56116	56288		0.0813396	0.0648829	0.0384362	-0.0247367	0.0813396	-0.190997	-0.013043	-0.244685	0.180148	0.0370307	-0.176251	-0.0513992	0.0690147	0.0538064	0.163499	-0.046921	0.288063	0.0114956	0.077243	0.0496308	0.0551957	0.459432	0.377401	0.333424
510	CDK4	12q14	12	56286	56497		0.0731347	0.147958	0.0962619	0.0370307	0.0813396	-0.181149	0.0593553	0.211635	0.0243197	-0.00723157	-0.22095	0.051024	0.0635029	0.116365	-0.00723157	0.0426443	0.178874	-0.00433459	0.0676387	0.0962619	0.0285692	-0.0831412	0.292782	0.27739
511	GLI	12q14	12	56211	63681		-0.018878	-0.0291463	-0.00578235	0.00863031	0.0579701	-0.207561	0.0114956	0.00863031	0.108357	0.051024	-0.179515	-0.0634092	-0.0232698	-0.0543923	-0.112475	-0.174621	0.0799754	0.0243197	-0.0174171	0.0200577	0.0690147	-0.132894	0.0426443	0.0524159
512	HMGIC	12q15	12	64532	64711		-0.0101344	0.129613	0.0935602	0.0356239	0.0593553	-0.163268	-0.027675	-0.00723157	-0.0740006	0.134878	-0.181149	0.129613	0.192825	0.190299	0.0384362	0.0398403	0.0690147	0.0172093	0.0496308	0.00863031	-0.0350469	-0.109359	0.257011	0.286881
513	DYRK2	12q15	12	66214	66361		-0.0159576	-0.0499049	-0.00578235	0.0690147	-0.0740006	-0.207561	-0.0247367	0.0496308	-0.0291463	0.00575927	-0.15682	-0.0740006	0.120352	0.0299829	0.00288251	-0.21424	0.0496308	-0.106249	0.108357	-0.00723157	-0.0664274	-0.0740006	-0.123434	-0.0709665
514	RAP1B	12q14	12	67207	67347		-0.0709665	-0.0101344	-0.16004	-0.110916	-0.0232698	-0.229382	0.0257376	0.351628	-0.145605	0.0356239	-0.296899	0.0579701	0.192825	0.104337	0.00288251	0.0690147	0.0186342	0.00432161	0.0299829	0.0257376	-0.171368	0.0186342	-0.195946	0.0949116
515	MDM2	12q14.3	12	67366	67543		-0.103147	-0.0218044	0.0524159	-0.0484122	0.0114956	-0.128156	-0.0247367	0.240009	0.0356239	0.0867838	-0.22095	0.126973	-0.00288828	-0.00288828	-0.0877334	0.0257376	0.0172093	-0.0484122	0.0143553	0.0172093	0.0285692	0.0786098	0.365133	0.0143553
516	GAS41	12q13-q15	12	68032	68179		-0.086201	-0.15682	-0.0588937	-0.046921	-0.027675	0.145351	0.0229004	0.399445	-0.0969617	-0.011588	0.0648829	-0.153607	-0.00578235	0.0271541	-0.186065	-0.0335695	0.0690147	-0.0144996	0.0186342	-0.0365259	-0.232769	0.0071955	-0.132894	-0.0709665
517	ELK3	12q23	12	95099	95196		-0.0101344	-0.0816138	-0.0800879	0.00863031	0.00288251	0.0840643	0.00144197	0.134878	0	-0.0320936	0.24123	0.00575927	0.0786098	0.0538064	-0.0800879	-0.0380063	0.0731347	-0.0306192	-0.0588937	-0.131313	-0.226004	-0.239566	0.108357	0.00144197
518	Apaf1	12q23	12	97565	97721		-0.00578235	0.0524159	0.0313952	-0.0159576	0.0114956	-0.184425	-0.0101344	-0.00288828	-0.018878	0.0426443	-0.242977	0.0426443	0.0621217	0.0922074	-0.0144996	-0.00144342	0.0468403	-0.0380063	0.077243	-0.0335695	-0.110916	-0.142417	0.217851	0.149259
519	DRIM,ARL1	12q23	12	100208	100355		-0.0954196	-0.0203404	0.00144197	-0.0740006	0.0243197	-0.24127	-0.0513992	-0.195946	-0.104697	0.00863031	-0.279284	-0.0619024	-0.00868224	0.0482362	-0.0877334	-0.0800879	0.0100637	-0.0394883	-0.013043	-0.0603973	-0.166503	-0.174621	-0.152003	-0.248108
520	IGF1	12q23	12	101316	101317		-0.00868224	0.0621217	-0.101598	-0.093879	0.112367	-0.163268	0.077243	0.0271541	-0.0484122	0.0648829	-0.148801	0.0172093	0.100305	0.125651	0.0593553	0.0356239	0.0299829	0.0229004	0.0758749	-0.0816138	0.144046	-0.12658	0.0524159	0.0976108
521	ALDH2	12q24.2	12	110713	110851		-0.123434	0.0398403	-0.117161	0.0271541	0.0271541	-0.186065	-0.0365259	-0.086201	-0.018878	0.0071955	-0.182786	-0.018878	0.0579701	0.077243	-0.0800879	-0.046921	0.0538064	-0.0454314	0.0299829	0.0114956	-0.204233	-0.181149	0.041243	0.130931
522	Hrk	12q24.22	12	115719	115884		-0.0439433	0	-0.00723157	0.0894982	0.0621217	-0.125006	0.0482362	-0.0694519	0.0426443	-0.011588	-0.0816138	-0.112475	0.129613	0.0398403	-0.0785637	-0.0877334	0.0745054	-0.00868224	0.041243	-0.0634092	-0.112475	-0.120294	-0.00723157	-0.00144342
523	BCL7A	12q24.13	12	120793	120980		0.0370307	0.0524159	0.151859	-0.027675	0.0370307	-0.217591	-0.0247367	0.015783	0.146655	0.0676387	-0.217591	0.0854247	-0.41889	-0.380822	-0.128156	-0.106249	0.146655	-0.011588	0.0129262	0.0100637	0.102994	0.0935602	0.0758749	0.051024
524	RSN	12q24.31-q24.33	12	121194	121381		-0.0484122	0.0328061	0.116365	-0.0320936	0.0271541	-0.142417	-0.0262051	-0.120294	0.0579701	-0.0424568	-0.217591	0.0356239	-0.0877334	0.0356239	-0.164884	-0.147202	0.0299829	0.00144197	0.0299829	0.0356239	-0.184425	0.0989585	0.0200577	-0.0634092
525	SMAC	12q24.31	12	121379	121443		0.00863031	-0.0365259	-0.018878	-0.120294	-0.013043	0.138814	0.0524159	0.045443	0.0949116	-0.0262051	0.153157	0.0635029	-0.0664274	-0.0573917	-0.177882	-0.153607	0.0285692	-0.0513992	-0.137648	-0.0846703	-0.128156	-0.172994	0.0468403	-0.139236
526	DOC1	12q24.31	12	122286	122373		-0.0573917	-0.112475	-0.0424568	-0.171368	-0.0203404	-0.246395	0.0676387	-0.121863	0.0100637	0.0758749	-0.295128	-0.14401	-0.115597	-0.117161	-0.182786	-0.147202	0.0662614	-0.0454314	0.00575927	-0.0291463	-0.16004	-0.103147	-0.229382	-0.0603973
527	stSG8935	12qtel	12	132034	132178		-0.00578235	0.126973	0.0662614	0.0648829	0.0370307	-0.184425	-0.104697	0.112367	0.0935602	0.0100637	-0.246395	0.212881	-0.0800879	0.051024	-0.0350469	0.0524159	0.0854247	-0.0603973	0.0271541	-0.00723157	-0.132894	-0.086201	0.145351	0.178874
528	ZNF198	13q11-q12	13	19404	19568		-0.128156	-0.0694519	-0.00144342	-0.140826	0.015783	-0.200913	-0.0588937	-0.158429	-0.0454314	0.0482362	-0.304006	-0.0262051	-0.0484122	0.0440443	-0.161653	-0.192645	0.511974	0.299831	0.535058	0.435095	-0.1976	-0.0365259	-0.148801	-0.169745
529	FGF9	13q11-q12	13	21089	21256		0.0299829	-0.0262051	0.051024	-0.0923402	0.0143553	-0.1976	0.0690147	-0.0603973	0.129613	0.077243	-0.179515	-0.0528949	0.041243	0.104337	-0.00288828	0.0172093	0.532068	0.38405	0.582074	0.473008	0.015783	-0.0709665	-0.0306192	0.157044
530	FLT3	13q12	13	27414	27490		-0.0513992	0	0.0949116	-0.0664274	0	-0.21424	-0.07552	-0.0923402	0.0229004	0.0551957	-0.209228	-0.0262051	-0.134477	0	-0.118727	-0.0816138	0.473008	0.334568	0.517024	0.442545	-0.0985055	-0.0262051	-0.00868224	-0.0101344
531	FLT1	13q12	13	27868	27970		-0.00433459	0.0717627	-0.0877334	-0.0664274	0.00288251	-0.192645	-0.0831412	-0.234465	-0.0159576	0.0496308	-0.237864	0.129613	-0.0694519	0.0398403	0.0243197	0.0257376	0.50284	0.319618	0.477159	0.49774	-0.177882	-0.123434	0.0496308	-0.0144996
532	BRCA2	13q12-13	13	31869	32038		-0.0513992	0.00144197	-0.0846703	0.105678	0.0717627	0.0370307	0.00575927	-0.107803	-0.123434	0.0384362	-0.192645	0.0129262	-0.103147	0.0703893	0.0356239	-0.101598	0.494672	0.409255	0.553852	0.414677	0.177599	-0.152003	0.0813396	-0.0320936
533	FKHR	13q14.1	13	39910	40070		0.108357	0.212881	0.0989585	0.138814	0.0482362	-0.166503	0.00144197	-0.272297	0.149259	0.0243197	-0.158429	0.163499	-0.0320936	0.177599	0.0426443	0.0538064	0.593593	0.407081	0.673556	0.532068	0.265437	0.329985	0.323082	0.379621
534	TPT1	13q12-q14	13	44666	44827		-0.897006	-0.349235	-0.788365	-0.0923402	0.0482362	-0.249822	-0.00288828	0.0172093	0.0648829	0.0867838	-0.274041	-0.152003	-0.179515	0.0524159	-0.152003	-0.199255	0.482332	0.350497	0.529071	0.400538	0.0356239	0.0285692	-0.100051	-0.139236
535	LCP1	13q14.1-q14.3	13	45543	45724		-0.0709665	0.0200577	0.0468403	0.108357	0.0200577	-0.194295	0.0071955	-0.0174171	-0.0101344	-0.0262051	-0.284546	-0.107803	-0.0513992	0.0976108	0.00575927	-0.0800879	0.513996	0.366252	0.536053	0.447844	-0.0619024	-0.142417	-0.00433459	0.0593553
536	RB1	13q14	13	47913	48038		0.115033	0.1137	0.0648829	-0.00868224	0.230203	0.27739	0.21661	0.116365	0.382944	0.271426	0.284514	0.339137	0.0482362	0.27739	0.0745054	0.16092	0.667211	0.550901	0.577248	0.510962	0.144046	0.0200577	0.309176	0.0229004
537	DACH	13q22	13	71226	71383		-0.013043	0.233888	-0.0320936	0.159629	0.041243	-0.125006	-0.07552	-0.336428	-0.0558912	0.0648829	-0.253257	0.132248	-0.650635	0.125651	0.230203	0.102994	0.550901	0.392867	0.557778	0.493647	-0.0439433	0.0468403	0.00288251	0.295135
538	PIBF1	13q22.1	13	72204	72369		-0.0174171	0.0313952	-0.0320936	0.0384362	-0.00144342	-0.086201	-0.011588	0.397255	0.125651	0.116365	-0.24127	0.15056	-0.465938	0.1137	0.0114956	-0.0409718	0.543001	0.379621	0.556797	0.49774	0.0214797	-0.155213	0.141433	0.112367
539	KLF12	13q22.1	13	73284	73462		-0.177882	-0.0619024	-0.0232698	0.0935602	0.0071955	0.138814	-0.00578235	-0.0232698	-0.0350469	-0.0424568	0.226509	-0.00868224	-0.691989	0.132248	0.0114956	0.0356239	0.577248	0.436162	0.399445	0.40163	-0.172994	0.0299829	-0.018878	-0.011588
540	GPC5	13q32	13	90906	91073		0.0398403	-0.0350469	-0.0679388	-0.100051	-0.0218044	-0.200913	-0.07552	-0.0892673	-0.013043	-0.0380063	-0.311148	-0.0218044	-0.608232	0.0342157	-0.07552	-0.0365259	0.471968	0.329985	0.56267	0.369606	-0.00144342	-0.176251	-0.0528949	-0.0543923
541	GPC5(2)	13q32	13	91284	91451		-0.150401	-0.00723157	-0.0709665	-0.0409718	-0.018878	-0.187707	-0.0409718	-0.166503	-0.100051	0.0579701	-0.275786	0.0214797	-0.558517	0.0827026	-0.00144342	0.00575927	0.368489	0.348232	0.458382	0.385155	-0.0528949	-0.242977	0.0551957	0.141433
542	GPC6	13q32	13	93640	93803		0.0468403	-0.0320936	-0.00288828	-0.0831412	-0.0262051	-0.24127	-0.0954196	-0.14401	-0.128156	-0.104697	-0.284546	-0.194295	-0.625934	0.00432161	-0.0740006	-0.194295	0.498761	0.335712	0.54893	0.358396	0.0071955	-0.195946	-0.109359	-0.0831412
543	ABCC4	13q32	13	94378	94507		0.111031	-0.0144996	-0.0969617	-0.013043	0.00432161	-0.142417	0.0071955	-0.0424568	-0.0320936	0.0440443	-0.239566	-0.104697	-0.678072	0.0731347	0.0172093	-0.147202	0.623867	0.356144	0.539035	0.513996	-0.077041	-0.114035	-0.0247367	-0.0306192
544	RAP2A	13q34	13	96803	96954		0.0690147	0.045443	-0.129734	0.137504	-0.0439433	-0.161653	0.0398403	-0.304006	-0.0923402	0.0186342	-0.171368	0.169925	-0.687335	0.233888	0.153157	0.0690147	0.587845	0.481299	0.522056	0.448901	-0.0424568	0.0949116	-0.114035	0.332278
545	FGF14	13q34	13	101263	101320		0.125651	0.204141	0.0398403	0.116365	0.100305	0.0143553	0.123004	-0.200913	0.129613	0.120352	-0.0724828	0.257011	-0.42082	0.215368	0.105678	0.259423	0.648926	0.434028	0.729444	0.469886	-0.0603973	-0.0439433	0.411426	0.136191
546	ERCC5	13q22	13	102337	102377		-0.0724828	0.0114956	-0.0499049	0.00863031	-0.0365259	-0.190997	0.100305	0.045443	-0.0634092	0.00575927	-0.248108	-0.169745	-0.717857	0.123004	-0.0969617	-0.00144342	0.519039	0.465713	0.371838	0.320773	-0.260152	0.121679	0.15056	0.138814
547	EFNB2	13q33	13	105883	105987		0.22404	0.157044	0.201634	0.15056	0.15056	-0.0816138	0.0342157	0.328836	0.0881416	0.0229004	-0.0954196	0.182692	-0.621488	0.151859	0.115033	-0.394032	0.627607	0.42975	0.642471	0.566572	0.283329	0.00432161	0.440421	0.375178
548	ING1	13q34	13	110117	110281		0.125651	0.0731347	-0.086201	0.102994	0.0285692	-0.204233	-0.00144342	-0.281036	-0.107803	0.0989585	-0.145605	0.119024	-0.522841	0.0342157	0.109695	0.0840643	0.545968	0.360645	0.499782	0.470927	0.145351	0.121679	0.0758749	0.336855
549	DP1	13q34	13	113166	113351		0.0313952	-0.120294	-0.129734	-0.0262051	-0.0350469	-0.251539	-0.0306192	0.00863031	0.0799754	0.0313952	-0.261881	-0.101598	-0.655172	-0.0320936	-0.0394883	0.0384362	0.531069	0.327687	0.320773	0.365133	-0.304006	-0.117161	0.0894982	0.359521
550	GAS6	13q34	13	113546	113590		0.217851	0.0976108	-0.00144342	-0.12658	-0.0218044	-0.168123	-0.0908029	0.0703893	0.0690147	-0.00288828	-0.150401	-0.011588	-0.312939	-0.0306192	-0.0908029	0.00863031	0.370722	0.365133	0.339137	0.172488	-0.093879	-0.0320936	0.00288251	0.0243197
551	D13S327	13qtel	13	113930	114103		0.145351	-0.0306192	0.0243197	-0.077041	0.0328061	-0.289827	-0.0247367	-0.07552	0.0257376	0.0579701	-0.232769	-0.0694519	-0.584241	-0.0247367	-0.132894	-0.0634092	0.575312	0.314986	0.818851	0.415759	-0.184425	-0.0892673	-0.0816138	0.0607392
552	TEP1	14q11.2	14	19853	20057		0.0579701	0.0635029	0.0949116	0.0356239	0.0922074	-0.184425	0.0271541	0.045443	0.0143553	-0.013043	-0.181149	0.00144197	0.0356239	0.0342157	-0.0320936	0.0313952	-0.0291463	-0.0174171	0.112367	0.0551957	0.0524159	-0.093879	0.321928	0.194087
553	MMP14	14q11-q12	14	22278	22444		0.112367	0.0621217	0.0071955	-0.0664274	0.0731347	-0.14401	0.045443	0.0703893	0.0799754	0.0827026	-0.150401	-0.125006	0.0356239	0.0662614	-0.171368	-0.0588937	0.0989585	-0.0499049	-0.0649175	-0.0679388	-0.152003	-0.109359	0.0100637	0.045443
554	BCL2L2	14q11.2	14	22757	22953		-0.0846703	-0.177882	-0.172994	-0.0724828	-0.00868224	0.0827026	0.0827026	0.0100637	-0.0144996	0.0524159	-0.239566	-0.0649175	-0.112475	-0.0588937	-0.147202	-0.189351	-0.00144342	-0.0800879	-0.0892673	-0.109359	-0.251539	-0.274041	-0.0232698	0.0440443
555	FKHL1	14q13	14	28306	28308		-0.121863	0.0731347	0.041243	0.0786098	0.00288251	-0.155213	-0.0634092	-0.115597	-0.152003	0.0676387	-0.291592	-0.0144996	0.116365	0.128293	-0.00578235	0.0786098	-0.109359	-0.0679388	-0.0101344	0.0468403	-0.0454314	-0.184425	0.0881416	0.10165
556	MBIP	14q12	14	35837	35859		-0.0424568	-0.0203404	-0.129734	0.0313952	-0.018878	-0.145605	-0.0528949	0.353888	-0.0634092	0.00575927	-0.195946	0.00288251	0.100305	0.175045	0.0922074	-0.00433459	-0.077041	-0.0499049	-0.0424568	0.00863031	-0.251539	0.0607392	-0.0954196	0.237564
557	HNF3A	14q12	14	37010	37214		-0.106249	-0.205896	-0.046921	-0.0424568	0.00863031	0.0867838	0.00575927	0.0186342	-0.0649175	-0.0291463	0.221568	-0.0454314	0.0229004	0.0243197	0.0285692	-0.0291463	-0.093879	-0.0262051	-0.077041	-0.187707	-0.137648	-0.24127	0.138814	-0.100051
558	SSTR1	14q13	14	37746	37752		-0.0923402	0.0313952	0.111031	0.115033	0.0579701	0.130931	0.0538064	-0.00433459	0.0129262	0	0.171207	-0.0664274	0.116365	0.0949116	-0.0409718	-0.0543923	-0.0247367	-0.077041	-0.0846703	-0.106249	-0.0513992	-0.0923402	-0.0603973	-0.0588937
559	PNN(DRS)	14q13	14	38714	38721		-0.136062	0.0799754	0.0551957	0.1137	0.0648829	-0.0877334	-0.077041	-0.101598	0.0114956	0.0271541	-0.229382	-0.0291463	-0.0679388	0.0922074	-0.0218044	-0.0144996	-0.0454314	-0.0543923	0.116365	0.0799754	0.00575927	-0.169745	0.0200577	0.0827026
560	CDKN3	14q22	14	53933	53956		-0.046921	-0.142417	-0.0573917	-0.450084	0.137504	-0.131313	0.0908534	0.163499	0.238787	0.102994	0.166073	-0.117161	0.0524159	0.0935602	-0.077041	-0.00868224	0.0840643	-0.0365259	0.0426443	0.0071955	0.077243	-0.110916	0.0384362	-0.132894
561	RBBP1	14q22.3	14	57835	57909		0.015783	-0.00723157	-0.0664274	0.0565835	-0.0174171	-0.129734	-0.0380063	-0.0320936	-0.179515	0.0172093	-0.229382	0.21661	0.0243197	0.137504	0.10165	0.0496308	-0.0816138	-0.0218044	-0.0664274	-0.0218044	-0.0816138	-0.0380063	0.00432161	0.0593553
562	DAAM1	14q23.1	14	58681	58851		0.00863031	0.0551957	0.0440443	0.107018	-0.0439433	-0.200913	0.0356239	0.353888	-0.161653	0.00863031	-0.234465	0.0426443	0.0648829	0.0976108	0.0468403	0.130931	-0.0558912	-0.0573917	0.041243	-0.106249	-0.153607	0.0989585	-0.0694519	0.0172093
563	MNAT1	14q23	14	60271	60505		-0.132894	0.0426443	0.0621217	0.0342157	-0.0306192	-0.148801	0.0758749	-0.106249	-0.0203404	-0.0394883	-0.302226	-0.0831412	0.0468403	0.0731347	0.041243	-0.0218044	-0.0603973	-0.0694519	-0.139236	-0.132894	-0.0694519	-0.179515	-0.0174171	0.0854247
564	HIF1A	14q24	14	61231	61284		-0.132894	-0.00578235	0.045443	-0.07552	0.0799754	-0.184425	0.0313952	-0.0365259	0.0827026	0.0745054	-0.226004	-0.117161	0.0786098	0.0271541	-0.0232698	-0.0892673	-0.027675	-0.0424568	0.0440443	-0.0499049	0.0143553	-0.14401	-0.148801	0.0648829
565	ESR2	14q	14	63767	63819		0.0398403	0.0214797	-0.0603973	-0.00723157	0.0989585	-0.114035	0.0114956	-0.0203404	-0.0144996	0.0690147	-0.163268	-0.07552	0.0579701	0.0662614	-0.0380063	-0.0724828	0.0840643	0.0731347	0.0648829	-0.0664274	0.0635029	-0.0724828	-0.0543923	0.190299
566	MAX	14q23	14	64611	64638		0.235114	0.151859	-0.0954196	-0.00144342	0.0758749	-0.172994	-0.00868224	-0.236164	0	0.0758749	-0.168123	0.100305	0.125651	0.133564	0.126973	0.173767	0.0172093	-0.0439433	0.0328061	0.0758749	-0.0484122	0.258217	0.493647	0.624803
567	EIF2S1	14q23.3	14	66847	67014		0.0813396	0.191563	-0.0335695	0.14274	0.0214797	-0.0954196	0.0172093	0.645241	-0.129734	0.0758749	-0.112475	0.225275	0.0384362	0.128293	0.109695	0.102994	0.0172093	0.051024	0.0662614	0	0.24245	0.105678	0.171207	0.205393
568	RAD51L1	14q24	14	67980	68130		0.041243	0.123004	-0.0144996	0.0894982	0.0426443	-0.184425	-0.00578235	0.474047	0.252173	0.10165	-0.123434	0.176323	0.192825	0.138814	0.0496308	0.10165	-0.0306192	-0.013043	0.0827026	0.0717627	0.200379	-0.013043	0.415759	0.318461
569	PGF	14q24-q31	14	74386	74589		0.0813396	0.0071955	0.0313952	0.0717627	0.117695	-0.140826	0.149259	0.260628	-0.0619024	0.129613	-0.16004	0.0398403	0.104337	0.128293	0.129613	0.125651	0.0786098	-0.0679388	0.077243	0.0579701	-0.0409718	0.0662614	0.27858	0.413594
570	FOS	14q24.1	14	74815	74818		-0.0846703	0.00575927	0.0758749	-0.0320936	0.0186342	-0.181149	0.0607392	0.117695	0.105678	0.0313952	-0.121863	-0.0694519	0.123004	0.0922074	0.0370307	-0.0969617	0.077243	-0.0144996	-0.103147	-0.0101344	-0.296899	-0.134477	0.0758749	0.182692
571	TGFB3	14q24	14	75353	75545		0.015783	0.109695	0.0143553	0.0538064	0.0786098	-0.150401	0.0496308	0.418999	-0.00723157	0.0867838	-0.179515	0.0867838	0.16221	0.194087	0.0524159	0.0813396	-0.00868224	-0.0320936	0.0285692	0.0786098	0.116365	0.246104	0.41684	0.389567
572	CHES1	14q24.3-q31	14	88692	88953		0.140124	0.112367	0.0579701	0.183963	-0.00288828	-0.158429	-0.0543923	0.90381	0.10165	0.0257376	-0.140826	0.0881416	0.0551957	0.0867838	0.0758749	0.285698	0.0243197	0.0854247	0.0129262	0.0827026	0.0758749	0.0840643	0.0524159	0.414677
573	OGR1	14q31	14	90768	90789		0.0607392	-0.0144996	-0.106249	-0.0174171	-0.0558912	-0.222633	-0.011588	0.415759	-0.0203404	-0.0232698	-0.187707	-0.0846703	-0.027675	-0.046921	-0.0409718	0.0200577	-0.0380063	-0.0543923	-0.00868224	-0.086201	-0.187707	0.111031	-0.107803	-0.0558912
574	TRIP11	14q31-q32	14	91505	91576		0.0114956	0.0717627	-0.0543923	0.0565835	-0.046921	-0.115597	0.015783	-0.171368	-0.179515	0.0731347	-0.16004	0.0922074	0.0565835	0.0799754	0.153157	0.134878	-0.00433459	0.0384362	0.0214797	0.0799754	0.0271541	0.0496308	0.051024	0.0867838
575	CHGA	14q32	14	92459	92471		0.0271541	0.051024	-0.0724828	-0.0649175	0.0129262	0	0.00432161	0.0703893	0.0071955	0.0143553	-0.145605	-0.0816138	-0.248108	0.041243	-0.0816138	-0.0724828	0.352759	0.181421	0.145351	0.105678	-0.305788	-0.0923402	0	0.0989585
576	IFI27	14q32	14	93646	93746		0.00863031	-0.0203404	-0.077041	0.115033	-0.00288828	-0.176251	0.0243197	0.125651	0.00432161	0.0398403	-0.169745	-0.0203404	0.0662614	0.151859	0.0908534	0.051024	0.0813396	-0.0409718	-0.107803	-0.086201	-0.163268	0.119024	0.343692	0.486457
577	TCL1	14q32.1	14	95199	95365		0.051024	0.10165	0.260628	0.045443	0.104337	-0.14401	-0.0262051	-0.0619024	0.0200577	0.126973	-0.110916	0.0285692	0.154454	0.192825	0.0071955	0.16092	0.0370307	-0.0365259	-0.018878	-0.00288828	-0.0174171	-0.0232698	0.285698	0.21661
578	BCL11B	14q32.2	14	98699	98912		0.0922074	-0.0543923	0.119024	-0.0159576	0.00144197	-0.236164	0.0565835	-0.0218044	0.045443	0.0243197	-0.163268	-0.0846703	0.0799754	0.0551957	0.0172093	-0.0785637	-0.0203404	-0.0634092	0.0370307	0.0214797	-0.0144996	-0.0908029	-0.0320936	0.157044
579	DLK1	14q32.2	14	100210	100389		0.108357	0.128293	0.130931	0.0524159	0.151859	-0.152003	0.0229004	-0.186065	0.115033	0.0440443	-0.179515	-0.0101344	-0.434403	-0.358454	0.041243	0.158337	0.0271541	-0.0159576	-0.0144996	0.145351	0.257011	0.276199	0.440421	0.457332
580	AKT1	14q32.2	14	104171	104365		0.121679	0.116365	-0.07552	-0.00288828	0.0398403	-0.209228	0.0271541	-0.134477	-0.0923402	0.107018	-0.123434	0.108357	0.041243	0.0593553	-0.0335695	0.463622	0.077243	0.0071955	0.0342157	-0.0424568	0.189034	0.0662614	0.0593553	0.204141
581	IGHG1	14q32.33	14	105278	105610		0.0468403	-0.077041	-0.093879	-0.0320936	-0.0603973	-0.186065	0.0313952	0.157044	-0.0218044	0.0114956	-0.189351	-0.0923402	0.0370307	-0.0335695	-0.0499049	-0.018878	0.0271541	0.145351	0.0071955	-0.0969617	-0.237864	0.187768	0.0214797	0.145351
582	SNRPN	15q12	15	22736	22894		0.158337	0.0143553	0.187768	-0.077041	0.0867838	0.159629	0.0356239	0.0370307	0.015783	-0.0409718	0.243669	-0.0144996	0.202888	0.175045	0.0579701	0.0717627	-0.0649175	0.00144197	-0.153607	-0.153607	-0.392137	-0.114035	0.0989585	-0.128156
583	GABRB3	15q11.2-q12	15	24370	24550		-0.0709665	-0.0816138	-0.161653	0.0384362	-0.0335695	-0.172994	-0.00723157	0.0243197	-0.14401	0.0129262	-0.272297	-0.0424568	-0.00433459	0.0200577	-0.00578235	0.0356239	-0.195946	-0.0908029	-0.234465	-0.176251	-0.234465	0.0384362	0.0257376	0.0524159
584	RAD51	15q15	15	38500	38672		0.0328061	0.0662614	-0.00144342	0	-0.00868224	-0.161653	0.0071955	-0.0394883	0.0257376	0.0524159	-0.184425	0.0648829	0.158337	0.0908534	-0.0513992	0	0.0840643	0.0214797	0.102994	-0.0174171	-0.0528949	-0.0877334	0.200379	0.0607392
585	TP53BP1	15q15-q21	15	41490	41750		0.0342157	0.0342157	-0.0320936	0.144046	0.0299829	-0.14401	0.0496308	-0.22095	-0.0923402	0.123004	-0.128156	0.117695	0.137504	0.202888	0.0962619	0.22404	0.27262	0.104337	0.169925	0.041243	-0.0908029	0.126973	-0.013043	0.0635029
586	B2M	15q21-q22	15	42756	42947		0.0496308	0.0758749	0.00575927	-0.0247367	0.0635029	-0.129734	-0.018878	-0.239566	0.100305	0.0579701	-0.217591	0.0482362	0.0257376	0.015783	0.0299829	-0.0454314	1.20789	0.00144197	0.0538064	0.0551957	0.192825	-0.123434	0.215368	0.207893
587	FGF7	15q13-q22	15	47500	47689		0.146655	0.22033	-0.0740006	0.283329	0.0786098	0.109695	-0.0218044	0.388465	-0.086201	0.0703893	-0.103147	0.119024	0.204141	0.215368	0.388465	0.258217	-0.217591	0.269033	0.271426	0.194087	0.550901	0.045443	0.350497	0.217851
588	CYP19	15q21.1	15	49349	49494		-0.0424568	-0.0664274	-0.0320936	-0.0218044	0.0071955	0.196607	0.0635029	-0.0320936	0.0114956	0.0243197	-0.0985055	-0.0649175	0.128293	0.123004	-0.0247367	-0.013043	-0.53952	-0.0306192	-0.139236	-0.0424568	-0.0454314	0.0143553	0.0257376	0.0524159
589	SMAD3	15q21	15	65164	65330		0.0813396	-0.013043	0	-0.0439433	0.129613	-0.148801	0.0229004	-0.0484122	0.0398403	0.0482362	-0.123434	-0.086201	0.00144197	-0.0144996	-0.117161	-0.121863	-0.488026	-0.018878	0.0496308	-0.0724828	0.0690147	-0.15682	-0.0709665	0.145351
590	CYP1A1,CSK	15q22-q24 15q23-q25	15	72746	72953		0.0143553	-0.0203404	-0.0800879	0.0922074	-0.0144996	-0.132894	-0.0380063	-0.136062	-0.093879	0.0662614	-0.177882	0.0935602	0.00288251	0.0214797	-0.00144342	0.0342157	-0.500218	0.0229004	0.0243197	0.0356239	0.0676387	0.0482362	-0.0603973	0.0881416
591	CHRNB4	15q24	15	76638	76749		-0.0877334	-0.1976	-0.0365259	-0.0558912	-0.0380063	-0.187707	0.0214797	0.0398403	-0.0649175	0.00288251	-0.242977	-0.134477	-0.0634092	-0.0679388	-0.164884	0.0186342	-0.496142	-0.0634092	-0.226004	-0.0908029	-0.340075	-0.0679388	0.0214797	0.128293
592	BCL2A1	15q24.3	15	78048	78048		0.00288251	-0.00144342	0.00432161	-0.0499049	0.0229004	-0.244685	-0.0603973	-0.209228	-0.128156	0.0607392	-0.226004	0.015783	0.0524159	0.0648829	-0.0232698	0.00432161	-0.512514	-0.0232698	0.0621217	-0.0454314	-0.137648	-0.132894	0.0908534	0.0662614
593	LBC	15q24-25	15	83970	84130		-0.027675	-0.077041	-0.0831412	-0.018878	0.0690147	-0.177882	-0.00288828	-0.12658	0.051024	0.0328061	-0.217591	-0.15682	0.0607392	0.015783	-0.101598	-0.0649175	-0.522841	-0.0306192	0.108357	-0.109359	-0.145605	-0.0969617	-0.0954196	-0.0335695
594	NTRK3	15q25	15	86294	86472		0.0867838	0.151859	0.136191	0.0496308	0.0827026	-0.140826	0.0328061	0.343692	0.271426	0.117695	-0.152003	0.115033	0.199123	0.138814	0.0172093	0.0648829	-0.490051	-0.0218044	0.0257376	0.0745054	0.190299	-0.0954196	0.290424	0.182692
595	IQGAP1	15q26.1	15	88667	88841		0.0342157	0.0342157	0.0962619	0.0579701	-0.018878	-0.186065	0.0342157	-0.139236	-0.155213	0.0129262	-0.212568	0.181421	0.146655	0.0949116	0.0949116	0.0731347	-0.45799	0.0100637	0.0840643	0.0313952	-0.200913	0.0799754	-0.011588	0.0565835
596	BLM	15q26	15	88972	89120		0.115033	0.154454	0.177599	0.311503	0.0786098	-0.07552	0.14274	-0.153607	0.137504	0.187768	0.0129262	0.22033	0.333424	0.205393	0.212881	0.261832	-0.279284	0.147958	0.104337	0.217851	0.22033	0.246104	0.705757	0.91533
597	FES	15q26.1	15	89274	89275		0.0662614	0.102994	0.0482362	0.051024	0.128293	-0.15682	0.0922074	-0.16004	0.100305	0.154454	-0.140826	0.154454	0.120352	0.115033	-0.00868224	0.102994	-0.367732	0.0745054	0.104337	0.0440443	0.00863031	-0.0335695	0.412511	0.326537
598	PACE	15q25-q26	15	89308	89469		0.0538064	-0.150401	-0.0634092	0.123004	0.0717627	-0.21424	0.0186342	-0.0320936	-0.0262051	-0.027675	-0.229382	-0.107803	0.0426443	0.0243197	-0.0877334	-0.129734	-0.463947	0.0356239	0.00863031	0.0482362	-0.279284	-0.177882	-0.0409718	-0.0709665
599	IGF1R	15q26	15	97312	97482		-0.0335695	-0.148801	-0.0247367	-0.0588937	0.0356239	-0.139236	0.0894982	0.0129262	0.111031	0.0482362	0.191563	-0.139236	0.0621217	-0.0232698	-0.169745	-0.148801	-0.473931	-0.0335695	-0.0439433	-0.0588937	-0.190997	-0.237864	0.115033	-0.0785637
600	PACE4C	15qtel	15	99706	99851		-0.0335695	-0.0679388	-0.0816138	0.0949116	-0.0528949	-0.22095	0.0186342	-0.22095	-0.132894	0.0468403	-0.186065	0.112367	0.045443	0.0257376	-0.077041	0.0621217	-0.562772	-0.0144996	0.0114956	0.00863031	-0.123434	0.0908534	-0.0320936	0.337996
601	WI-5214	15qtel	15	99831	100036		0.045443	0.158337	-0.192645	0.1137	0.0271541	-0.123434	0.0607392	0.0538064	-0.0908029	0.0114956	-0.152003	-0.115597	0.0538064	0.157044	0.112367	0.178874	-0.516636	0.00144197	0.0243197	0.0840643	-0.118727	0.00575927	-0.0144996	0.108357
602	IGFALS	16p13..3	16	1752	1918		-0.129734	-0.0969617	0.0370307	0.0384362	0.0271541	-0.161653	0.124328	-0.207561	-0.0649175	0.015783	-0.205896	-0.0409718	-0.0694519	-0.046921	-0.0649175	0.0565835	-0.0144996	-0.086201	0.041243	0.0313952	-0.179515	0.0607392	0.140124	0.154454
603	ABCA3	16p13.3	16	2067	2267		-0.0320936	-0.0291463	-0.131313	-0.0846703	-0.0144996	-0.298673	0.0200577	0.382944	-0.0800879	0.00144197	-0.275786	-0.239566	-0.0619024	-0.104697	-0.189351	-0.027675	0.0114956	-0.0877334	-0.0306192	-0.00868224	-0.117161	0.253384	0.22404	0.233888
604	CCNF	16p13.3	16	2425	2583		0.00144197	0.0440443	-0.077041	-0.0424568	-0.0785637	-0.265345	-0.00433459	-0.168123	-0.125006	0.0676387	-0.192645	-0.246395	-0.00578235	-0.0203404	-0.0335695	0.151859	0.0328061	-0.027675	-0.0174171	0.0172093	0.212881	0.00144197	-0.121863	0.0935602
605	DNAJA3	16p13.3	16	4441	4598		-0.104697	-0.00578235	0.22033	0.0342157	0.0299829	-0.265345	0.0129262	-0.018878	-0.0350469	0.0342157	-0.166503	-0.093879	-0.518701	-0.424688	-0.562772	-0.401635	0.0384362	-0.0394883	-0.12658	-0.0846703	-0.253257	-0.125006	0.0440443	0.222805
606	EMP2	16p13.3	16	10432	10596		-0.0306192	0.015783	0.128293	0.15056	0.0398403	-0.153607	0.041243	-0.00578235	0.0328061	0.0786098	-0.199255	-0.166503	0.0229004	-0.0439433	-0.103147	-0.0831412	-0.0232698	0.0114956	0.0384362	0.0114956	-0.0232698	-0.114035	-0.136062	0.0662614
607	ERCC4	16p13	16	13833	13983		-0.0306192	0.00432161	0.041243	0.14274	0.0229004	-0.153607	-0.0291463	0.00288251	-0.011588	0.0758749	-0.172994	0.0285692	0.0676387	0.125651	0.0468403	-0.0174171	0.015783	-0.0144996	-0.128156	-0.0159576	-0.356606	-0.153607	-0.00144342	0.343692
608	MYH11	16p12	16	15508	15710		-0.137648	-0.194295	-0.112475	-0.0709665	-0.0513992	0.0703893	0.0285692	0.0398403	-0.0785637	0	-0.244685	-0.0923402	-0.0724828	-0.0320936	-0.14401	-0.139236	0.0299829	-0.013043	-0.150401	-0.0634092	-0.28279	-0.0484122	-0.027675	-0.0218044
609	RBBP6	16p11.2-p12	16	24372	24579		-0.0649175	0	0.00288251	0.10165	-0.0159576	-0.179515	-0.0247367	-0.1976	-0.07552	0.0313952	-0.21424	-0.0335695	0.0328061	0.0524159	-0.0588937	-0.0291463	0.00288251	-0.0101344	0.0100637	-0.018878	0.105678	-0.145605	0.158337	0.147958
610	LRP	16p13.1-p11.2	16	29550	29724		0.0579701	-0.00578235	0	-0.0484122	0.0881416	-0.147202	0	-0.101598	-0.0954196	0.0440443	-0.204233	-0.013043	-0.0513992	-0.0588937	-0.132894	-0.0649175	0.0579701	-0.0174171	0.0579701	0.0676387	0.0676387	-0.164884	0.15056	0.227741
611	FUS	16p11.2	16	31035	31163		-0.117161	-0.145605	0.0565835	-0.0846703	0.0328061	-0.14401	0.0621217	0.0524159	0.107018	0.10165	-0.0619024	-0.172994	-0.0262051	-0.0603973	-0.186065	-0.222633	0.0524159	-0.0558912	0.00575927	0.0676387	-0.086201	-0.117161	-0.0528949	-0.0588937
612	CYLD	16q12-q13	16	49274	49442		-0.109359	-0.120294	-0.142417	0.0071955	-0.0573917	0.112367	0.0813396	0.175045	-0.184425	0.0579701	-0.114035	-0.123434	0.0328061	0	-0.0619024	-0.0679388	-0.027675	0.0243197	-0.07552	-0.0573917	-0.187707	0.0840643	-0.077041	-0.0740006
613	MMP2	16q13	16	53975	54169		0.291604	0.215368	0.0313952	0.115033	0.116365	-0.046921	0	-0.136062	-0.0831412	0.0496308	-0.0724828	0.192825	0.207893	0.196607	0.227741	0.23634	0.0426443	0.0398403	0.171207	0.164786	0.298658	0.123004	0.84559	0.943359
614	TRADD	16q22	16	65622	65775		-0.0159576	0.107018	0.260628	0.155749	0.0922074	-0.0985055	0.0482362	0.111031	0.0551957	0.154454	-0.0159576	0.0703893	0.202888	0.146655	0.0114956	0.0799754	0.16092	0.0758749	0.154454	0.205393	0.275007	-0.0603973	0.529071	0.58111
615	E2F4	16q22.1	16	65753	65928		0.0635029	0.0342157	-0.0785637	0.0703893	0.051024	-0.15682	0.00432161	0.0229004	-0.101598	0.0356239	-0.093879	-0.0380063	-0.011588	0.0328061	0.0342157	-0.00433459	-0.0484122	0.00432161	-0.0439433	0.051024	-0.00723157	0.0200577	0.0172093	0.308011
616	CDH1	16q22.1	16	67318	67478		-0.0247367	-0.0543923	-0.0694519	0.121679	0.0538064	0.27023	0.164786	0.0243197	0.117695	0.0703893	0.276199	0.045443	0.0786098	0.100305	-0.00868224	0.00288251	0.104337	0.0114956	-0.0664274	0	-0.486004	-0.0724828	0.252173	0.105678
617	HPR	16q22.1	16	70298	71086		0	0.0426443	-0.177882	0.077243	-0.027675	-0.134477	-0.0262051	-0.0664274	-0.202572	0.0867838	-0.158429	-0.21927	-0.0218044	0.0758749	0.124328	0.146655	0.0071955	0.015783	-0.0218044	-0.0528949	-0.0588937	-0.027675	-0.0892673	0.00288251
618	BCAR1	16q23.1	16	73692	73868		0.168642	0.0398403	0.157044	-0.0335695	0.0257376	-0.204233	0.0894982	-0.0816138	0.00144197	0.0854247	-0.21424	-0.0513992	-0.0101344	-0.00433459	0.00575927	-0.0350469	0.0538064	-0.0306192	-0.184425	-0.0484122	-0.345564	-0.181149	0.0854247	0.266637
619	MAF	16q22-q23	16	78125	78290		-0.0816138	-0.112475	-0.103147	0.0384362	0.00288251	0.119024	0.0731347	0.209141	-0.0218044	0.0200577	0.147958	-0.120294	0.10165	0.0426443	-0.0291463	0.0114956	0.0370307	-0.0365259	-0.109359	-0.0320936	-0.21424	0.0100637	-0.106249	-0.00723157
620	CDH13	16q24.2	16	82240	82429		0.0976108	0.0881416	-0.0439433	0.0538064	0.0071955	0.0551957	0.0071955	0.166073	-0.172994	0	-0.163268	-0.086201	0.125651	0.0881416	0.0894982	0.121679	0.0271541	0.0813396	-0.0174171	0.0129262	0.138814	0.0786098	0.051024	0.104337
621	LZ16	16q24.2	16	88002	88179		-0.00144342	0.0621217	0.0731347	-0.018878	0.0229004	-0.164884	-0.0424568	0.0676387	0.0799754	0.0703893	-0.176251	0.140124	-0.0159576	-0.0365259	-0.103147	-0.0306192	0.119024	-0.00578235	0.0186342	0.0607392	0.119024	0.176323	0.529071	0.0894982
622	FACA	16q24.3	16	88125	88335		0.14274	0.0100637	0.0257376	-0.112475	0.0593553	-0.210897	0.0342157	-0.0969617	0.0257376	0.0328061	-0.204233	0.0285692	-0.0954196	-0.100051	-0.205896	-0.0262051	0.124328	-0.0291463	0.0426443	0.0328061	-0.0247367	0.045443	0.0440443	0.0607392
623	stSG30213	16qtel	16	88466	88613		0.00144197	0.151859	0.0949116	0.0989585	0.0200577	-0.168123	0.0426443	0.0758749	0.0579701	0.124328	-0.171368	0.167358	0.00144197	-0.0634092	-0.16004	0.0717627	0.0482362	0.0285692	0.00863031	-0.011588	0.368489	0.134878	0.273814	0.204141
624	ABR	17p13.3	17	802	1008		0.121679	0.00575927	0.10165	-0.0365259	-0.713119	-0.826233	-0.657445	-0.773491	-0.646112	-0.571322	-0.800877	-0.415037	-0.312939	0.0186342	-0.646112	-0.384584	-0.0513992	-0.046921	0.0398403	0.0482362	-0.0306192	-0.0877334	0.31034	0.159629
625	CRK	17p13.3	17	1099	1299		-0.123434	-0.103147	0.0468403	-0.164884	-0.659723	-0.826233	-0.619271	-0.573467	-0.547932	-0.444184	-0.785875	-0.392137	-0.330973	-0.0892673	-0.62371	-0.448115	-0.145605	0.0299829	0.0271541	0.0243197	-0.275786	-0.0800879	-0.15682	-0.16004
626	HIC1	17p13.3	17	1872	2077		-0.0619024	0.0100637	0.0271541	-0.0892673	-0.72977	-0.854649	-0.768568	-0.739372	-0.749038	-0.564905	-0.803393	-0.279284	-0.394032	-0.426625	-0.614845	-0.475936	-0.0969617	-0.0203404	0.0579701	0.0342157	-0.129734	0.0482362	0.0989585	-0.0262051
	D17S796			6092	6292		○○	○○	○○	○○	○●	○●	○●	○●	○●	○●	○●	○●	○●	○○	○●	○●	○●	○○	○○	○○	○○	○○	○○	○○
627	HSXIAPAF1	17p13.1	17	6591	6695		-0.0484122	-0.114035	-0.120294	-0.0649175	-0.575615	-0.841663	-0.675765	-0.625934	-0.584241	-0.590745	-0.883635	-0.456009	-0.212568	0.0129262	-0.614845	-0.579922	-0.132894	-0.0394883	0.0579701	0.0172093	-0.018878	-0.0785637	0.0426443	-0.136062
628	LOG12	17p13.1	17	6718	6893		-0.192645	-0.123434	0.00575927	-0.101598	-0.597278	-0.780909	-0.634867	-0.715486	-0.575615	-0.512514	-0.800877	-0.325539	-0.336428	-0.0877334	-0.634867	-0.586406	-0.152003	-0.121863	0.0200577	0.00432161	-0.027675	-0.0394883	-0.166503	-0.0709665
629	p53	17p13.1	17	7512	7531		0.0200577	-0.0649175	-0.0291463	0.147958	-0.571322	-0.664288	-0.541618	-0.590745	-0.444184	-0.526992	-0.603841	-0.181149	-0.351074	-0.0573917	-0.349235	-0.237864	-0.109359	0.121679	0.0840643	0.0243197	-0.132894	0.0370307	-0.0694519	0.147958
630	ｐ53-（2）	17p13.1	17	7478	7599		0.0200577	-0.0679388	-0.0679388	0.0922074	-0.612637	-0.732165	-0.603841	-0.321928	-0.687335	-0.438307	-0.696658	-0.558517	-0.360305	0.00288251	-0.41889	-0.277534	-0.174621	-0.013043	0.0690147	0.0867838	0.136191	0.1137	-0.109359	0.0398403
631	RCV1	17p13.1	17	9660	9814		0.0172093	0.0229004	-0.011588	0.0676387	-0.841663	-0.951764	-0.818579	-0.935117	-0.897006	-0.639355	-0.940645	-0.330973	-0.305788	0.151859	-0.612637	-0.415037	-0.182786	-0.0454314	-0.0439433	-0.0218044	-0.0969617	0.121679	-0.136062	0.126973
	D17S1176			9706	9906		○○	○○	○○	○○	NI	NI	NI	NI	NI	NI	NI	NI	NI	NI	NI	NI	○●	○○	○○	○○	NI	NI	NI	NI
632	RH68621	17p11.2	17	13535	13651		0.0229004	-0.0394883	-0.046921	-0.0232698	-0.793357	-0.954557	-0.816037	-0.634867	-0.773491	-0.643856	-0.924125	-0.526992	-0.375197	0.0468403	-0.734563	-0.545824	-0.194295	-0.14401	-0.0365259	-0.114035	-0.0306192	-0.184425	-0.251539	0.0745054
633	PMP22	17p11.2	17	14235	14423		-0.0159576	-0.0247367	-0.093879	0.0440443	-0.795859	-0.8863	-0.771027	-0.854649	-0.883635	-0.72977	-0.894322	-0.323733	-0.336428	0.0579701	-0.588574	-0.378944	-0.281036	-0.07552	-0.077041	-0.0603973	-0.291592	-0.00433459	0.0538064	0.117695
634	NCOR1	17p11.2	17	15875	16059		0.041243	-0.0649175	-0.013043	-0.115597	-0.648372	-0.768568	-0.652901	-0.72261	-0.715486	-0.469929	-0.816037	-0.39973	-0.347399	0.015783	-0.500218	-0.343732	-0.215915	-0.0619024	-0.0499049	-0.0306192	-0.137648	-0.192645	0.0703893	0.0129262
635	ZNF287	17p11.2	17	16526	16718		-0.0484122	-0.212568	-0.109359	0.00144197	-0.818579	-0.92139	-0.771027	-0.715486	-0.75877	-0.680382	-0.8863	-0.610433	-0.345564	-0.0291463	-0.734563	-0.675765	-0.254978	-0.125006	-0.0409718	-0.121863	-0.323733	-0.232769	-0.24127	-0.189351
636	D17S1280	17p11.2	17	16981	17125		0.168642	0.0496308	0.0827026	0.23634	-0.696658	-0.883635	-0.761213	-0.75877	-0.664288	-0.614845	-0.85726	-0.407364	-0.302226	0.0370307	-0.54372	-0.467932	-0.171368	-0.0709665	-0.00433459	0.0313952	-0.0573917	0.0867838	0.500802	0.609755
637	FLI	17p11.2	17	18069	18201		0.041243	0.0370307	0.0482362	-0.110916	-0.637109	-0.778432	-0.614845	-0.701342	-0.590745	-0.477944	-0.800877	-0.305788	-0.358454	-0.0484122	-0.715486	-0.415037	-0.112475	-0.0694519	-0.018878	-0.0800879	-0.136062	-0.0679388	-0.011588	0.0482362
638	TNFAIP1	17q11.2-12	17	23686	23698		0	0.0840643	0.0745054	0.00863031	0.0703893	-0.14401	-0.046921	0.1137	0.144046	0.0676387	-0.190997	0.0172093	0.0593553	0.0328061	-0.07552	0.0129262	0.138814	-0.046921	0.0758749	-0.00723157	0.125651	-0.104697	0.115033	0.200379
639	TRAF4	17q11-q12	17	23998	24176		0.120352	0.159629	-0.0218044	0.0758749	0.0440443	-0.168123	0.0243197	-0.272297	0.1137	0.051024	-0.145605	0.129613	0.0440443	0.0214797	0	0.0593553	-0.0320936	-0.00433459	0.0482362	0.133564	0.147958	-0.0439433	0.355016	0.195348
640	PTK9	17q11.2	17	24407	24572		0.102994	-0.114035	-0.100051	-0.0831412	0.0440443	0.0962619	0.0384362	0.123004	0.172488	0.117695	0.225275	-0.120294	0.0313952	-0.0499049	-0.140826	-0.110916	0.0172093	-0.0543923	0.0328061	-0.0528949	-0.0800879	-0.118727	0.0370307	-0.0985055
641	GOSR1	17q11.2	17	25831	25937		-0.101598	-0.0247367	-0.0740006	-0.140826	-0.0831412	-0.304006	-0.100051	-0.300448	-0.199255	-0.0679388	-0.340075	-0.142417	-0.0908029	-0.0664274	-0.200913	-0.189351	-0.106249	-0.0679388	-0.106249	-0.0513992	-0.120294	-0.186065	0.0426443	-0.0203404
642	NF1	17q11.2	17	26315	26453		0.0299829	-0.101598	-0.161653	-0.0306192	-0.011588	0.0440443	0.0356239	-0.268817	-0.174621	-0.0350469	-0.134477	-0.128156	-0.0619024	0.0285692	-0.123434	-0.117161	-0.0365259	0.00144197	-0.0513992	-0.107803	-0.325539	-0.00144342	-0.115597	-0.00578235
643	SCYA7	17q11.2-q12	17	29621	29623		-0.179515	-0.0831412	-0.0409718	-0.136062	-0.0101344	-0.209228	0.0143553	-0.0800879	0.0731347	0.0745054	-0.0499049	0.0071955	-0.011588	0.00288251	-0.147202	-0.0785637	0.0186342	-0.0740006	-0.00288828	-0.0588937	-0.0528949	0.0384362	-0.0908029	-0.142417
644	RAD51L3	17q12	17	30351	30521		0.109695	0.015783	0.0257376	-0.0709665	0.0565835	-0.190997	0.0356239	0.0186342	0.133564	0.0342157	-0.232769	-0.0573917	0.116365	-0.0174171	-0.0649175	-0.0306192	0.00432161	-0.0969617	0.0731347	-0.0409718	-0.332789	-0.129734	0.0299829	0.0703893
645	PEX12	17q12	17	31025	31026		-0.0816138	0.00432161	-0.109359	-0.00868224	-0.100051	-0.199255	0.0143553	0.279768	-0.166503	0.0285692	-0.21424	0.041243	0.0813396	0.0143553	-0.027675	0.0271541	-0.0247367	-0.0619024	0.045443	-0.0218044	-0.244685	0.0299829	-0.0454314	0.0962619
646	TAF2N	17q11.1-11.2	17	31065	31270		-0.118727	-0.120294	0.00863031	-0.0846703	0.0143553	0.0676387	-0.00144342	0.0398403	0.0935602	0.0593553	0.212881	-0.0649175	0.0426443	0.0071955	-0.14401	-0.0846703	-0.0394883	-0.0218044	-0.0619024	-0.12658	-0.302226	-0.1976	-0.0573917	0.0538064
647	AATF(DED)	17q11.2	17	32266	32460		0.0271541	0.0229004	0.0129262	0.0071955	-0.0291463	-0.148801	0.00432161	-0.0350469	-0.181149	0.0299829	-0.158429	-0.132894	0.0440443	0.0200577	-0.011588	0.0731347	-0.0985055	-0.018878	-0.07552	-0.00578235	0.0989585	-0.0218044	-0.0679388	0.00288251
648	LASP1	17q11-q21.3	17	33560	34679		-0.0800879	-0.129734	0.0662614	-0.0969617	0.0635029	-0.281036	-0.018878	-0.013043	0.112367	-0.00288828	-0.171368	-0.125006	0.0172093	-0.0499049	-0.189351	-0.0664274	-0.00144342	-0.013043	0.0398403	0.0356239	-0.298673	-0.174621	-0.0350469	0.0482362
649	PPARBP	17q12	17	34826	34986		-0.0144996	0.163499	-0.00723157	0.0229004	0.0745054	-0.163268	0.045443	0.0257376	-0.0365259	0.0786098	-0.150401	0.0186342	0.0524159	0.0468403	-0.0694519	0.00144197	0.0398403	-0.0306192	0.0482362	0.111031	-0.172994	-0.161653	0.146655	0.225275
650	ERBB2	17q21.2	17	34979	35136		0.0962619	0.151859	0.0579701	0.00863031	0.121679	-0.0816138	0.0482362	0.0989585	0.137504	0.109695	-0.0380063	0.183963	0.151859	0.125651	-0.0679388	0.10165	0.0949116	0.0565835	0.15056	0.0565835	0.334568	0.24732	0.149259	0.0524159
651	RARA	17q12	17	35754	35920		0.187768	0.0482362	-0.00288828	0.0538064	0.045443	-0.128156	0.0786098	0.361768	0.209141	0.119024	-0.086201	-0.140826	0.015783	0.0962619	-0.011588	0.145351	0.0243197	-0.00723157	0.0962619	0.0551957	0.0370307	-0.115597	0.299831	0.304511
652	TOP2A	17q21-q22	17	35754	35920		0.124328	-0.00144342	-0.0740006	0.015783	0.0799754	-0.248108	0.0662614	-0.152003	-0.0232698	0.0867838	-0.205896	-0.0634092	0.0214797	0.0328061	-0.0709665	-0.0247367	-0.00433459	-0.0380063	0.041243	0.0328061	-0.0484122	-0.123434	0.233888	0.0867838
653	BRCA1	17q21	17	38461	38601		-0.0954196	-0.142417	-0.186065	-0.0335695	0.0129262	0.0758749	0.0758749	0.399445	-0.07552	-0.0218044	0.0894982	-0.114035	-0.0365259	-0.0424568	-0.115597	-0.0831412	-0.0174171	-0.0649175	-0.046921	-0.0846703	-0.254978	0.0143553	-0.131313	-0.086201
654	M17S2	17q21.1	17	38461	38601		-0.0335695	0.00863031	-0.0424568	0.0703893	0.0426443	-0.150401	0.045443	-0.117161	0.105678	0.0593553	-0.186065	-0.00433459	-0.0174171	0.0285692	-0.027675	-0.00868224	0.0071955	-0.132894	0.00432161	0.0143553	0.153157	-0.161653	0.158337	0.0482362
655	ETV4	17q21	17	38926	39091		0.0908534	0.0271541	0.0799754	0.0384362	0.0717627	-0.176251	0.0214797	0.0635029	0.0717627	0.0496308	-0.142417	-0.0588937	0.0867838	0.045443	-0.109359	-0.128156	0.0172093	0.00863031	0	0	-0.0664274	-0.125006	0.0426443	0.041243
656	WINT3	17q21.31	17	42227	42378		0.151859	0.164786	0.1137	0.0922074	0.146655	-0.14401	0.0593553	0.367371	0.226509	0.128293	-0.14401	0.0894982	0.192825	0.172488	0.0143553	0.0976108	0.00144197	0.00575927	0.0717627	0.137504	0.0172093	0.015783	0.358396	0.355016
657	CDC27	17q12-q23.2	17	42624	42649		-0.0724828	-0.011588	0.0071955	0.0271541	0.0285692	-0.177882	0.0745054	0.0328061	-0.0454314	0.0593553	-0.224317	-0.00868224	0.00575927	-0.00723157	-0.0291463	-0.121863	-0.00723157	-0.046921	0.0607392	-0.00288828	-0.0203404	-0.152003	-0.0619024	-0.0969617
658	HOXB13	17q21.32	17	44155	44155		0.00144197	-0.0394883	0.0922074	-0.0985055	0.0579701	-0.176251	0.00432161	-0.0724828	0.180148	0.0648829	-0.210897	-0.0394883	0.0840643	-0.0159576	-0.093879	-0.187707	-0.0174171	-0.046921	0.0100637	-0.0499049	-0.115597	-0.115597	-0.0203404	0.0524159
659	PHB	17q21.2	17	44794	44942		0.676267	0.831877	0.324235	0.746743	0.339137	0.347099	0.257011	0.318461	0.584	0.337996	0.560715	0.799916	0.289244	0.545968	0.791606	0.792439	0.54893	0.78576	0.747602	1.09424	0.500802	0.549916	1.20852	0.692427
660	NGFR	17q21-q22	17	44794	44942		0.0129262	-0.155213	-0.0908029	0.0114956	0.041243	-0.0262051	0.108357	0.051024	0.124328	-0.011588	0.166073	-0.142417	0.0635029	-0.077041	-0.109359	-0.112475	0.0496308	-0.0664274	0.0989585	-0.0634092	-0.086201	-0.121863	-0.118727	0.111031
661	COL1A1	17q21.31-q22.05	17	45584	45801		0.100305	0.0370307	0.00863031	-0.103147	0.0565835	-0.171368	0.0648829	-0.103147	-0.0159576	0.0071955	-0.134477	-0.00578235	0.0299829	0.051024	-0.112475	-0.046921	0.0440443	-0.0513992	0.0356239	0.0579701	0.0299829	-0.0619024	0.263034	0.125651
662	ABCC3	17q21.33	17	46067	46124		0.0745054	-0.0291463	-0.0439433	-0.0969617	0.108357	-0.150401	0.0894982	-0.013043	0.171207	0.0908534	-0.187707	-0.150401	0.0894982	-0.0409718	-0.104697	-0.114035	0.0356239	-0.011588	0.0635029	-0.15682	-0.0588937	-0.115597	-0.106249	-0.0424568
663	ZNF147	17q22-24	17	52245	52363		0.172488	0.121679	0.0758749	-0.106249	-0.0513992	-0.1976	-0.152003	-0.0679388	-0.0144996	-0.0350469	-0.323733	0.077243	-0.0159576	0.0129262	-0.131313	-0.0588937	0.0593553	-0.0159576	0.0745054	0.0186342	0.157044	0.0299829	0.0976108	-0.0144996
664	RAD51C	17q22	17	54021	54195		-0.07552	-0.0218044	0.0071955	-0.0203404	-0.0159576	-0.169745	0.00432161	-0.129734	0.00288251	0.0071955	-0.177882	-0.0424568	-0.018878	-0.0350469	-0.114035	-0.110916	-0.0394883	-0.00288828	-0.128156	-0.0320936	-0.26708	-0.136062	-0.0306192	0.177599
665	CGI-147	17q22	17	55012	55148		0.0922074	0.0731347	-0.0528949	0.0935602	0.0129262	-0.158429	0.168642	-0.263612	-0.0908029	0.107018	-0.14401	0.145351	0.0538064	0.0662614	0.0482362	0.0299829	-0.0649175	-0.027675	0.00288251	0.0607392	0.178874	0.00288251	0.102994	0.0799754
666	VMP1	17q22	17	55201	55267		-0.0365259	-0.132894	-0.0969617	-0.0454314	-0.106249	-0.229382	-0.00723157	-0.00433459	-0.0694519	-0.00723157	-0.286304	-0.168123	-0.0454314	-0.0159576	-0.222633	-0.0800879	-0.0908029	-0.0320936	-0.148801	-0.0588937	-0.416962	-0.224317	-0.14401	0.0854247
667	APPBP2	17q23	17	55879	56033		-0.169745	-0.150401	-0.0709665	-0.120294	0.0328061	0.0538064	0.0976108	0.0731347	0.0786098	0.0690147	0.207893	-0.128156	0.00863031	-0.00144342	-0.129734	-0.184425	-0.018878	-0.0320936	0.0071955	-0.0877334	-0.186065	-0.174621	0.273814	-0.194295
668	PPM1D	17q23	17	56031	56192		0.0551957	-0.0709665	0.155749	0.0813396	-0.0409718	-0.210897	-0.00288828	-0.145605	-0.0543923	-0.0439433	-0.28279	0.00432161	0.0524159	0.0551957	-0.0101344	-0.107803	-0.0394883	-0.0424568	-0.0923402	-0.00868224	-0.452057	-0.288065	-0.0679388	0.137504
669	TBX4	17q23.2	17	56888	56916		-0.0454314	-0.00578235	0.0257376	0.0398403	-0.00723157	-0.131313	0.0214797	-0.00723157	0.0285692	0.149259	-0.0969617	0.0100637	0.0867838	0.128293	-0.00288828	-0.00144342	0.0621217	0.0908534	0.051024	0.0922074	0.0758749	0.0579701	0.0579701	0.0114956
670	TRAP240	17q22	17	57449	57597		0.0962619	0.0989585	-0.027675	0.045443	0.0285692	-0.16004	0.015783	-0.249822	-0.0954196	0.0398403	-0.179515	0.0593553	0.0468403	0.0881416	0.144046	0.0257376	-0.0320936	0.0071955	0.0579701	0.0881416	-0.407364	0.10165	0.0172093	0.211635
671	CD79B	17q23	17	59360	59970		0.0496308	0.0690147	-0.0394883	0.0565835	0.0662614	-0.161653	-0.00578235	-0.209228	-0.147202	-0.0101344	-0.14401	0.107018	0.0703893	0.0881416	0.0143553	0.00575927	0.176323	0.0285692	0.077243	0.0676387	0.350497	0.126973	0.0690147	0.334568
672	AXIN2	17q23-q24	17	60755	60998		0.201634	0.129613	-0.0664274	0.137504	0.0229004	-0.186065	0.0114956	-0.179515	-0.0203404	-0.00578235	-0.110916	0.105678	0.137504	0.104337	0.0799754	-0.00288828	0.00863031	-0.0232698	0.0440443	0.0214797	0.0635029	0.199123	0.289244	-0.00578235
673	PRKAR1A	17q23-q24	17	63946	64137		-0.0409718	0.00144197	0.149259	0.015783	-0.0543923	-0.229382	-0.0174171	0.0143553	-0.0365259	0.00432161	-0.248108	-0.0664274	0.0745054	0.0662614	-0.0513992	-0.077041	-0.0174171	-0.0320936	-0.172994	-0.00144342	-0.312939	-0.152003	0.0143553	0.158337
674	GRB2	17q24-q25	17	70781	70934		0.0786098	0.0468403	-0.0424568	0.0758749	0.0100637	-0.205896	0.0186342	-0.236164	0.157044	0.0071955	-0.21927	0.0257376	-0.0247367	0.0257376	0.0384362	0.221568	0.0468403	0.0440443	0.0745054	0.0989585	-0.093879	-0.027675	0.0214797	0.0854247
675	ITGB4	17q11-qter	17	71091	74086		0.0922074	-0.0513992	-0.120294	-0.013043	0.0635029	-0.169745	0.0214797	0.0593553	0.0922074	0.0690147	-0.145605	-0.046921	0	-0.0846703	-0.0785637	-0.0232698	0.0426443	-0.0831412	0.0384362	-0.0291463	-0.0335695	-0.0709665	0.0186342	0.130931
676	Survivin	17q25	17	73636	73813		0.0468403	-0.184425	-0.0484122	-0.182786	0.128293	-0.249822	0.00575927	-0.027675	0.0731347	0.0496308	-0.249822	-0.15682	-0.046921	-0.0969617	-0.248108	-0.195946	0.00863031	-0.0969617	-0.027675	0.0370307	-0.234465	-0.0291463	-0.0831412	-0.121863
677	MAFG	17q25	17	77390	77562		0.0908534	-0.0424568	-0.136062	-0.011588	-0.00723157	-0.24127	0.0129262	-0.265345	0.0214797	0.0496308	-0.177882	-0.14401	-0.0740006	-0.0380063	0.0468403	0.0579701	-0.0350469	-0.0424568	-0.0306192	-0.013043	0.0440443	0.201634	0.00144197	0.176323
678	SHGC-103396	17qtel	17	77424	78592		0.0186342	-0.0603973	-0.086201	0.0129262	0	-0.222633	0.0243197	0.0071955	-0.0262051	0.0214797	-0.192645	-0.125006	-0.123434	-0.0335695	-0.0619024	-0.018878	-0.00868224	-0.0350469	-0.174621	-0.106249	-0.277534	0.271426	-0.14401	0.0813396
679	D18S552	18ptel	18	140	282		0.0482362	0.0384362	0.0229004	0.0962619	-0.00723157	-0.147202	-0.00868224	-0.0484122	-0.0203404	0.0648829	-0.177882	0.0551957	-0.0218044	0.16092	0.105678	0.0881416	0.0114956	-0.0350469	-0.147202	-0.0649175	-0.263612	-0.0877334	0.178874	0.332278
680	SHGC-17327	18ptel	18	168	340		0.0962619	0.108357	-0.0424568	0.180148	0.0285692	-0.168123	-0.0174171	-0.24127	-0.0218044	0.0662614	-0.120294	0.261832	0.0100637	0.107018	0.192825	0.185232	0.0426443	0.0285692	0.0496308	0.0482362	0.340277	0.0935602	0.108357	0.340277
681	TS	18p11.3	18	522	686		-0.21927	-0.163268	0.10165	-0.0679388	0.0524159	-0.217591	-0.0159576	-0.0954196	-0.018878	0.0717627	-0.21424	0.133564	-0.0573917	0.0799754	-0.0335695	-0.0816138	-0.018878	-0.00723157	0.0579701	0.0100637	-0.0573917	0.0648829	-0.0709665	-0.103147
682	YES	18p11.3	18	711	802		-0.046921	0.0071955	0.0976108	-0.0365259	0.0496308	-0.209228	-0.0634092	-0.117161	0.0867838	0.0285692	-0.239566	0.123004	-0.0543923	0.111031	-0.152003	-0.0350469	0.041243	-0.100051	0.0143553	0.0186342	0.015783	0.0257376	0.141433	-0.0365259
683	EMILIN2	18p11.31	18	2734	2908		0.0551957	-0.0528949	0.00432161	-0.0543923	0.0426443	-0.168123	0.0243197	-0.123434	0.0229004	0.00432161	-0.258425	-0.0528949	-0.0484122	-0.00288828	-0.0985055	-0.0800879	-0.0306192	-0.0740006	0.0328061	0.0328061	0.0100637	-0.128156	-0.0800879	-0.107803
684	TGIF	18p11.3	18	3431	3596		0.10165	0.0745054	0.107018	0.192825	0.125651	-0.147202	0.0370307	0.311503	0.175045	0.133564	-0.158429	0.0342157	0.00288251	0.041243	0.00432161	0.0881416	-0.0232698	-0.00144342	0.0894982	0.153157	0.159629	-0.0877334	0.306846	0.199123
685	DLGAP	18p11.3	18	3606	3765		0.0342157	0.105678	0.102994	0.077243	0.107018	-0.161653	0.0229004	-0.293359	0.102994	-0.0306192	-0.169745	0.0935602	-0.00578235	0.0935602	-0.0499049	0.0186342	-0.0664274	-0.0499049	0.045443	0.163499	0.209141	-0.0969617	0.380729	0.221568
686	APCDD1	18p11.22	18	10334	10487		0.0989585	0	-0.0484122	0.0593553	-0.027675	-0.166503	-0.0409718	0.275007	-0.0877334	-0.0619024	-0.169745	0.0285692	0.0370307	0.0648829	0.0867838	0.00432161	-0.139236	-0.0424568	-0.00868224	-0.107803	-0.168123	0.121679	-0.0816138	-0.0679388
687	ACTHR	18p11.2	18	13812	13997		0.0214797	0.0867838	0.0426443	0.10165	-0.0247367	-0.161653	0.015783	-0.295128	-0.0306192	0.0662614	-0.199255	0.14274	-0.00578235	0.157044	0.0356239	0.199123	-0.0203404	-0.0439433	0.0440443	-0.0320936	0.138814	0.0758749	0.0565835	0.328836
688	RBBP8	18q11.2	18	18698	18828		-0.0954196	-0.131313	-0.0394883	0	0.0468403	0.121679	0.0356239	-0.00144342	-0.0484122	0.0538064	-0.227692	0.00288251	0.137504	-0.345564	-0.109359	-0.0908029	-0.0588937	0	-0.0724828	0.015783	-0.394032	-0.169745	-0.0291463	-0.107803
689	LAMA3	18q11.2	18	19493	20040		-0.0262051	-0.0619024	-0.107803	0.0607392	0.0243197	-0.134477	-0.011588	-0.011588	0.0482362	-0.0159576	-0.176251	0.0356239	0.0922074	-0.413115	-0.0634092	-0.00433459	-0.123434	-0.0892673	-0.112475	-0.118727	-0.305788	-0.118727	-0.0365259	0.116365
690	SSXT	18q11.2	18	21728	21790		-0.0543923	0.0328061	0.0143553	0.0621217	-0.0203404	-0.137648	-0.0558912	0.282143	-0.161653	-0.027675	-0.279284	-0.0394883	0.0143553	-0.459973	0.0398403	0.0328061	-0.171368	0.0129262	0.0398403	-0.153607	-0.12658	0.222805	0.178874	0.0758749
691	RNF138	18q12.1	18	27875	28051		0.0745054	0.0799754	-0.0679388	0.276199	0.0285692	-0.12658	0.045443	-0.307573	0.0908534	0	-0.200913	0.107018	0.0313952	-0.291592	-0.0203404	0.0243197	-0.103147	-0.101598	-0.101598	-0.07552	-0.174621	-0.0159576	-0.115597	0.254594
692	MADH2	18q21	18	43618	43710		0.0593553	-0.0350469	-0.114035	0.185232	0.0229004	-0.118727	0.0565835	-0.212568	-0.0306192	0.0690147	-0.0985055	0.0989585	0.10165	-0.291592	0.0867838	0.109695	-0.0365259	0.0143553	0.0949116	-0.0513992	-0.15682	0.077243	-0.106249	0.259423
693	SMAD7	18q21	18	44572	44768		0.355016	-0.200913	-0.086201	0.0648829	-0.0218044	-0.139236	0.0214797	-0.0218044	-0.117161	0.00144197	-0.0985055	-0.168123	0.0356239	-0.463947	-0.018878	0.0143553	-0.148801	-0.0320936	-0.00578235	-0.077041	-0.0499049	0.0731347	-0.0619024	0.16092
694	SMAD4-2	18q21	18	46348	46493		-0.0877334	-0.184425	0.00144197	-0.0649175	0.0881416	-0.152003	0.0799754	0.015783	0.0496308	0.14274	-0.179515	-0.00433459	0.0690147	-0.450084	-0.123434	-0.0335695	-0.0679388	-0.00578235	0.0565835	0.045443	-0.788365	-0.76366	-0.666576	-0.844251
695	DCC	18q21	18	49166	49323		-0.046921	-0.0969617	0.045443	-0.011588	0.0496308	-0.16004	-0.0159576	-0.248108	0.0214797	0.0229004	-0.270556	0.147958	-0.0144996	-0.360305	-0.0785637	0.051024	-0.134477	-0.00433459	-0.0350469	-0.0394883	-0.552156	-0.678072	-0.504305	-0.612637
696	MLL1	18q21	18	54567	54747		0.102994	0.166073	0.0257376	0.0299829	0.119024	-0.176251	0.0071955	-0.260152	0.128293	0.0621217	-0.179515	-0.166503	0.173767	-0.286304	-0.0543923	-0.0101344	-0.0588937	-0.00578235	0.015783	0.0731347	-0.394032	-0.302226	-0.179515	-0.434403
697	GRP	18q21.32	18	54867	55049		-0.0365259	-0.013043	-0.0380063	-0.0174171	0.0200577	0.111031	0.0440443	0.00288251	-0.0291463	0.0908534	0.207893	-0.0543923	0.0962619	-0.452057	-0.446148	-0.352916	-0.101598	-0.0232698	-0.168123	-0.145605	-1.02034	-0.907793	-0.586406	-0.790859
698	BCL2	18q22	18	58941	59137		0.209141	0.235114	0.0745054	0.130931	0.0703893	-0.147202	-0.00433459	0.0114956	0.015783	-0.0232698	-0.086201	0.0922074	0.258217	-0.26708	0.305679	0.0962619	-0.00288828	0.0786098	0.0690147	-0.027675	-0.691989	-0.793357	-0.24127	-0.610433
699	FVT1	18q21.3	18	59058	59215		-0.0923402	-0.171368	-0.0831412	0.0243197	0.0285692	0.149259	0.051024	0.0214797	0.0129262	0.077243	-0.086201	0.0635029	-0.00144342	-0.456009	-0.0454314	-0.0664274	-0.0969617	0.0214797	-0.0649175	-0.131313	-0.85726	-0.946194	-0.671164	-0.736966
700	PI5	18q21.3	18	59173	59346		-0.00288828	0.10165	0.00575927	0.0482362	0.0717627	-0.121863	-0.0409718	0.367371	0.173767	0.0468403	-0.209228	0.201634	0.0143553	-0.369595	0.0426443	0.0426443	-0.0985055	0.045443	0.129613	0.0935602	-0.550043	-0.805913	-0.2567	-0.475936
701	SCCA1 ,SCCA2	18q21.3	18	59429	59591		-0.0218044	-0.0174171	-0.0365259	-0.0513992	0.100305	-0.129734	0.0440443	0.0071955	0.228973	0.149259	-0.163268	0.0607392	0.0299829	-0.42082	0.00144197	0.0200577	-0.0831412	0.00863031	-0.00723157	0.0593553	-0.552156	-0.753896	-0.446148	-0.552156
702	CTDP1 , SHGC-145820	18qtel	18	75538	75701		0.123004	0.116365	0.120352	0.0593553	0.00288251	-0.16004	-0.0573917	0.0200577	0.283329	0.0257376	-0.182786	0.0962619	-0.657445	-0.514573	-0.0247367	0.0717627	-0.0649175	-0.0588937	0.041243	-0.0350469	-0.494109	-0.798366	-0.289827	-0.610433
703	ABCA7	19p13.3	19	902	1095		0.112367	-0.0101344	0.00144197	-0.0203404	0.0482362	-0.226004	0.0172093	0.173767	-0.0877334	0.0440443	-0.128156	-0.332789	-0.181149	-0.0800879	0.258217	0.126973	-0.296899	0.0114956	-0.0101344	0.0565835	-0.0424568	-0.0709665	-0.0291463	0.0257376
704	E2A	19p13	19	1560	1601		0.230203	-0.00433459	0.00575927	0.0342157	0.130931	-0.177882	0.00575927	0.356144	0.145351	0.0172093	-0.132894	-0.168123	0.0482362	-0.027675	0.232661	0.00575927	-0.114035	-0.013043	0.077243	0.0745054	0.10165	-0.0694519	0.228973	0.319618
705	VAV1	19p13.2	19	3823	7183		0.186501	0.0758749	-0.0159576	-0.0218044	0.0370307	-0.120294	-0.0291463	0.0143553	0.00288251	-0.013043	-0.169745	-0.093879	0.0662614	0.045443	0.276199	-0.0969617	-0.158429	-0.0144996	-0.0101344	-0.018878	-0.0335695	-0.0908029	-0.0394883	0.0426443
706	MLLT1	19p13.3	19	6087	6241		0.0328061	-0.103147	-0.172994	0.0200577	-0.0232698	-0.199255	-0.0159576	-0.0588937	-0.215915	-0.0513992	-0.181149	-0.145605	-0.0831412	-0.07552	0.222805	-0.112475	-0.316528	-0.0800879	-0.107803	-0.0649175	-0.300448	0.0200577	0.0426443	0.125651
707	INSR	19p13.2	19	7059	7131		0.126973	0.199123	-0.0558912	0.111031	0.0243197	-0.158429	-0.0291463	0.204141	-0.114035	0.0186342	-0.0350469	0.0565835	0.168642	0.109695	0.522056	0.134878	-0.166503	0.104337	0.10165	0.204141	0.00432161	0.0976108	0.0172093	0.298658
708	CDKN2D	19p13	19	10476	10650		0.0635029	0.0071955	0.190299	-0.0439433	0.117695	-0.181149	0.0840643	-0.0969617	-0.0892673	0.0731347	-0.148801	0.0200577	-0.0785637	-0.011588	0.178874	-0.0439433	-0.118727	0.0440443	0.120352	0.0962619	0.149259	-0.12658	0.0662614	0.0524159
709	stSG42796	19p12-p13	19	11828	12006		-0.166503	-0.12658	-0.215915	-0.136062	-0.0454314	0.129613	-0.0262051	0.197865	-0.0877334	-0.0101344	0.0186342	-0.209228	-0.0306192	-0.0543923	0.154454	-0.121863	-0.224317	-0.0409718	-0.120294	-0.148801	-0.369595	-0.112475	-0.237864	-0.0923402
710	JUNB	19p13.2	19	12627	12774		0.041243	-0.0800879	-0.0800879	0.119024	-0.0232698	-0.0528949	0.0635029	0.112367	-0.123434	-0.077041	-0.0528949	-0.100051	-0.011588	-0.0785637	0.181421	-0.212568	-0.246395	-0.0709665	0.041243	0.0071955	-0.226004	0.0356239	0.0071955	0
711	MEL	19p13.1-13.2	19	16021	16124		0.175045	0.177599	-0.093879	0.121679	0.0635029	-0.215915	-0.0218044	0.15056	-0.0954196	0.0384362	0.00575927	-0.0409718	0.16092	0.0881416	0.459432	0.0676387	-0.212568	0.178874	0.0813396	0.0621217	-0.00868224	0.109695	-0.0454314	0.350497
712	CCNE1	19q11	19	34956	35092		-0.0218044	0.0565835	0.0854247	0.0328061	0.10165	-0.199255	0.00288251	0.00288251	-0.0247367	0.0114956	-0.125006	0.0328061	0.10165	0.077243	0.411426	0.0440443	-0.00288828	-0.0101344	0.0114956	0.0786098	0.0635029	-0.125006	0.27739	0.348232
713	CEBPA	19q13.1	19	38313	38533		-0.00578235	-0.0247367	0.0342157	-0.14401	-0.0262051	-0.293359	-0.0144996	-0.100051	0.0257376	0.0071955	-0.232769	-0.0785637	-0.00144342	-0.077041	0.0565835	-0.152003	-0.0203404	-0.0335695	0.0690147	0.0731347	-0.142417	-0.205896	0.0214797	-0.131313
714	SUPT5H	19q13	19	44592	44773		0.0949116	0.125651	0.0854247	-0.00578235	0.0867838	-0.164884	-0.00868224	0.263034	0.126973	0.0690147	-0.186065	0.154454	0.0989585	0.0440443	0.282143	0.00575927	0.0271541	-0.0232698	0.0745054	0.0635029	-0.0380063	0.149259	0.382944	0.230203
715	AKT2	19q13.1-q13.2	19	45361	45499		0.0214797	0.0662614	0.164786	-0.093879	0.0313952	-0.210897	-0.0218044	0.015783	0.232661	-0.00144342	-0.204233	0.153157	0.249749	0.0129262	0.209141	0.0100637	0.0758749	-0.0484122	0.0621217	0.0229004	0.0129262	0.0962619	0.0827026	0.104337
716	MIA	19q13.32-q13.33	19	45297	45908		0.0143553	-0.100051	-0.0101344	-0.169745	0.0172093	-0.253257	-0.013043	0.0356239	0.128293	0.0440443	-0.128156	-0.0603973	-0.0409718	-0.0694519	0.185232	-0.215915	0.051024	-0.018878	0.0786098	-0.0603973	-0.139236	0.0894982	-0.0335695	-0.0619024
717	CYP2A6	19q13.2	19	45974	46143		0.0908534	-0.0365259	0.0426443	-0.0144996	0.104337	-0.195946	-0.00288828	0.0342157	0.0579701	0.0854247	-0.137648	-0.0394883	0.124328	0.0440443	0.286881	-0.0908029	0.0881416	0.0214797	0.077243	0.0758749	-0.0831412	-0.018878	-0.011588	-0.0380063
718	AXL	19q13.1-q13.2	19	46369	46498		0.111031	0.0840643	0.0867838	0.0186342	0.105678	-0.195946	0.0496308	0.041243	0.173767	0.149259	-0.158429	0.00144197	0.10165	0.0342157	0.292782	0.00432161	0.134878	-0.013043	0.0908534	-0.101598	-0.181149	-0.0634092	0.115033	0.129613
719	TGFB1	19q13.1-q13.3	19	46479	46628		0.173767	0.0717627	0.0989585	-0.0513992	0.0551957	-0.224317	-0.0365259	-0.0365259	0.0922074	0.0496308	-0.177882	0.0129262	0.0143553	0.0200577	0.304511	-0.00723157	0.102994	-0.0306192	0.0565835	0.0496308	0.0200577	0.0881416	0.151859	0.10165
720	BCL3	19q13	19	45634	50029		-0.011588	-0.118727	0.116365	-0.104697	0.0370307	-0.215915	0.0717627	0.0799754	0.112367	0.158337	-0.152003	-0.14401	-0.046921	-0.210897	0.0717627	-0.136062	0.0854247	0.0186342	0.0908534	0.00863031	-0.224317	-0.12658	-0.0232698	0.0786098
721	BAX	19q13.3-q13.4	19	53957	54182		0.151859	0.120352	0.228973	0.0285692	0.0976108	-0.132894	-0.00288828	-0.2567	0.202888	0.121679	-0.134477	0.10165	0.126973	0.116365	0.351628	0.0758749	0.136191	0.221568	0.0962619	0.227741	0.0342157	0.261832	0.302173	0.275007
722	PRSS9	19q13.3	19	56089	56197		0.0989585	0.163499	0.157044	0.00863031	0.115033	-0.114035	-0.00868224	-0.0800879	0.231432	0.176323	-0.107803	0.146655	0.149259	0.0482362	0.27858	-0.117161	0.0398403	-0.00868224	0.0758749	0.132248	-0.00433459	0.0398403	0.167358	0.155749
723	CD33	19q13.3-q13.4	19	56315	56528		-0.0247367	0.045443	0.0840643	0.128293	0.0342157	-0.234465	0.0229004	-0.00288828	0.107018	0.119024	-0.190997	-0.0969617	0.077243	0.108357	0.448901	0.077243	-0.0174171	-0.0573917	0.0328061	-0.121863	0.171207	-0.0985055	0.0328061	0.136191
724	PTPRH	19q13.4	19	60309	60456		-0.0380063	0.141433	0.157044	0.0579701	0.0840643	-0.189351	0.0881416	0.378512	0.0867838	0.195348	-0.0985055	-0.0619024	0.129613	0.0881416	0.336855	0.186501	0.0299829	0.00863031	0.045443	0.102994	0.0356239	0.356144	0.392867	0.149259
725	PEG3	19q13.43	19	61907	62089		-0.0174171	0.0976108	0.117695	-0.027675	0.051024	-0.168123	-0.0664274	0.105678	0.145351	0.0745054	-0.136062	0.211635	0.154454	0.125651	0.331132	-0.0528949	-0.0174171	-0.0679388	-0.0174171	0.0384362	0.041243	0.0813396	0.172488	0.0648829
726	SOX22	20ptel	20	173	327		0.295135	0.117695	-0.0335695	0.0482362	0.041243	-0.142417	0.0786098	0.0579701	0.0854247	0.045443	-0.140826	0.041243	-0.093879	-0.360305	0.0200577	-0.382702	0.385155	0.00288251	0.0745054	0.0356239	0.00288251	-0.0923402	0.348232	0.283329
727	CDC25B	20p13	20	3724	3734		0.164786	-0.0365259	0.0271541	-0.046921	-0.0144996	-0.1976	0.0621217	0.102994	-0.0159576	0.0243197	-0.199255	-0.12658	-0.15682	-0.341903	-0.0785637	-0.394032	0.269033	-0.0320936	-0.0262051	-0.0543923	-0.0831412	-0.121863	-0.0320936	-0.0831412
728	PCNA	20p12	20	2771	5104		0.334568	0.0867838	0.0243197	-0.00288828	0.119024	-0.115597	0.0935602	-0.177882	0.0579701	0.133564	-0.16004	0.0799754	-0.142417	-0.28279	-0.018878	-0.397828	0.334568	-0.0218044	0.0200577	-0.077041	-0.152003	-0.115597	0.0840643	0.045443
729	BMP2	20p12.3	20	6654	6654		0.335712	0.00144197	-0.155213	0.0496308	-0.0394883	-0.131313	0.0243197	0.202888	-0.134477	0.0243197	-0.100051	-0.132894	-0.046921	-0.386468	0.0717627	-0.504305	0.240009	0.0200577	0.0257376	-0.00433459	-0.100051	0.147958	-0.00723157	0.124328
730	PAX1	20p11.22	20	21609	21757		0.306846	0.194087	0.0342157	0.126973	0.0172093	-0.077041	-0.0394883	-0.0846703	-0.0724828	0.0384362	-0.0709665	0.340277	-0.0174171	-0.364013	0.105678	-0.41889	0.211635	-0.0144996	-0.0785637	0.0440443	0.141433	-0.0846703	0.0662614	0.159629
731	PYGB	20p11.2-p11.1	20	25159	25234		0.302173	0.0384362	0.10165	-0.0365259	0.00863031	-0.176251	-0.0291463	0.0114956	0.0257376	-0.0203404	-0.150401	-0.0558912	-0.0513992	-0.473931	-0.14401	-0.571322	0.298658	-0.0484122	-0.132894	-0.0573917	-0.281036	-0.103147	0.0186342	0.129613
732	BCLX	20pter-p12.1	20	29756	29925		0.258217	0.00575927	-0.106249	-0.0846703	0.546956	0.265437	0.525067	0.487486	0.535058	0.511974	0.290424	0.285698	0.0524159	0.0565835	0.334568	-0.142417	0.381837	0.00575927	0.00863031	0.0370307	-0.0877334	-0.107803	-0.00433459	0.0894982
733	HCK	20q11-q12	20	30101	30127		0.316146	0.107018	-0.0543923	0.0342157	0.584	0.296311	0.549916	0.415759	0.511974	0.511974	0.370722	0.313826	0.164786	0.120352	0.427606	0.0538064	0.273814	0.0172093	0.0690147	0.0356239	-0.171368	-0.0484122	0.116365	0.233888
734	DNMT3B	20q11.21	20	30565	30566		0.157044	-0.0484122	0.269033	0.0328061	0.49057	0.303342	0.507921	0.324235	0.455229	0.475085	0.296311	0.264236	-0.0159576	0.00575927	0.334568	-0.0740006	0.324235	0.0398403	-0.134477	-0.0499049	-0.281036	-0.16004	0.077243	0.206643
735	LUNX	20q11.2	20	31184	31357		0.351628	0.129613	0.0662614	0.0398403	0.627607	0.341417	0.57918	0.361768	0.50284	0.621993	0.329985	0.463622	0.23634	0.136191	0.454176	0.151859	0.38405	0.0370307	0.149259	0.104337	0.123004	-0.0232698	0.271426	0.176323
736	E2F1	20q11.2	20	31721	31721		0.227741	0.0356239	0.0299829	-0.00723157	0.629473	0.52707	0.564622	0.515006	0.618239	0.513996	0.704872	0.24245	0.0607392	0.0635029	0.275007	-0.0409718	0.443607	0.0426443	-0.011588	0.0328061	-0.115597	-0.114035	0.151859	0.00432161
737	TGIF2	20q11.2	20	34635	34655		0.556797	0.43082	0.108357	0.194087	0.503858	0.420078	0.445727	0.391768	0.719841	0.536053	0.478195	0.495695	0.230203	0.271426	0.608809	0.452068	0.520045	0.24123	0.190299	0.207893	0.524064	0.276199	0.38405	0.533065
738	RBL1	20q11.2	20	34921	35073		0.27023	0.183963	0.271426	0.149259	0.45628	0.219091	0.295135	-0.00723157	0.389567	0.350497	0.180148	0.304511	0.219091	0.201634	0.466758	0.221568	0.372952	0.0935602	0.149259	0.0551957	0.169925	0.167358	0.388465	0.540027
739	GHRF	20q11.2	20	35221	35322		0.296311	-0.0454314	0	-0.0877334	0.529071	0.301002	0.499782	0.447844	0.646163	0.54498	0.400538	0.191563	0.0662614	-0.0513992	0.279768	-0.114035	0.365133	0.00575927	0.0962619	0.0370307	-0.177882	-0.0846703	-0.117161	-0.199255
740	SRC	20q12	20	35439	35508		0.325386	0.0935602	0.146655	0.0565835	0.484396	0.265437	0.482332	0.457332	0.578214	0.409255	0.343692	0.314986	0.182692	0.187768	0.459432	0.169925	0.435095	0.0313952	0.0840643	-0.00723157	-0.0439433	0.00288251	0.0854247	0.444667
741	TOP1	20q12-q13.1	20	39078	39166		0.207893	0.0867838	0.0962619	0.0186342	0.534062	0.586885	0.521051	0.521051	0.49774	0.468844	0.7433	0.308011	0.134878	0.0894982	0.426533	-0.0709665	0.43082	-0.0543923	-0.107803	-0.0588937	-0.0785637	-0.106249	0.0551957	-0.0291463
742	MYBL2	20q13.1	20	41668	41804		0.253384	0.0524159	0.126973	0.0593553	0.538041	0.259423	0.446786	0.222805	0.426533	0.455229	0.252173	0.301002	0.0731347	0.00575927	0.345964	0.0440443	0.362891	-0.0159576	0.051024	-0.0454314	0.0200577	0.163499	0.041243	0.439357
743	TNFRSF5	20q12-q13.2	20	44126	44221		0.474047	0.27739	0.0593553	0.0827026	0.557778	0.405992	0.516015	0.9855	0.60027	0.558757	0.487486	0.522056	0.155749	0.171207	0.605968	0.282143	0.308011	0.186501	0.167358	0.164786	0.222805	0.190299	0.186501	0.22033
744	ELMO2	20q13.12	20	44373	44550		0.192825	-0.0649175	0.0607392	-0.0603973	0.557778	0.336855	0.541019	0.443607	0.519039	0.538041	0.230203	0.233888	0.107018	0.0648829	0.370722	-0.0380063	0.37629	0.0143553	0.0758749	0.00863031	0.045443	-0.131313	0.0621217	-0.0144996
745	PRex1	20q13.13	20	46837	46838		0.41792	0.163499	-0.046921	0.0398403	0.590722	0.375178	0.483364	0.222805	0.449957	0.561693	0.391768	0.459432	0.0717627	0.0257376	0.465713	0.0662614	0.418999	-0.013043	0.0143553	-0.018878	0.232661	0.0962619	0.364012	0.666302
746	PTPN1	20q12	20	48560	48634		0.320773	0.115033	-0.0380063	0.130931	0.479231	0.285698	0.444667	0.119024	0.388465	0.449957	0.308011	0.359521	-0.00868224	0.0214797	0.380729	0.195348	0.434028	0	0.0271541	0.0384362	0.191563	0.100305	0.0538064	0.392867
747	ZNF217	20q13	20	51561	51690		0.196607	0	-0.186065	0.0840643	0.382944	0.228973	0.448901	0.362891	0.336855	0.352759	0.178874	0.183963	0.0426443	-0.0218044	0.219091	-0.0785637	0.303342	0.153157	-0.093879	-0.0923402	-0.275786	-0.0908029	0.439357	0.453122
748	BCAS1	20q13.2-q13.3	20	52113	52227		0.233888	0.0579701	-0.0528949	0.102994	0.563646	0.368489	0.516015	0.633199	0.638769	0.517024	0.361768	0.368489	0.0799754	0.0949116	0.539035	0.133564	0.380729	0.0440443	0.115033	-0.0174171	-0.199255	0.0949116	0.335712	0.455229
749	BTAK	20q13	20	54377	54400		0.235114	0.0129262	-0.123434	0.0299829	0.443607	0.27262	0.412511	0.077243	0.314986	0.434028	0.254594	0.348232	0.0229004	0.0607392	0.351628	0.0690147	0.252173	-0.0513992	-0.018878	-0.0247367	0.0114956	0.0607392	-0.0664274	-0.00144342
750	TFAP2C	20q13.2	20	54623	54710		0.290424	0.045443	-0.00288828	0.190299	0.440421	0.299831	0.473008	0.402722	0.382944	0.445727	0.319618	0.432959	0.0342157	0.0867838	0.481299	0.104337	0.309176	-0.00723157	-0.018878	0.0285692	-0.107803	0.0468403	0.00288251	0.153157
751	Livin-2	20q13	20	61516	61572		0.377401	-0.128156	-0.134477	-0.0174171	0.539035	0.320773	0.524064	0.422233	0.515006	0.492622	0.275007	0.183963	-0.0335695	-0.0740006	0.320773	-0.0350469	0.341417	0	-0.184425	-0.15682	-0.261881	-0.190997	0.0607392	0.228973
752	TNFRSF6B	20q13.3	20	61705	61798		0.325386	0.0922074	-0.0800879	0.0786098	0.474047	0.240009	0.38405	0.356144	0.311503	0.37629	0.190299	0.293959	0.0243197	-0.0588937	0.308011	0.129613	0.371838	0.107018	-0.00868224	-0.0603973	0.0426443	0.0676387	0	0.0976108
753	CXADR	21q11.2	21	17807	17861		-0.0543923	-0.109359	-0.121863	0.0813396	0.00288251	-0.104697	-0.0101344	0.0398403	-0.0424568	0.0172093	-0.231075	-0.0513992	-0.0218044	0.100305	0.285698	0.00432161	0.561693	-0.00578235	-0.114035	-0.0350469	-0.21424	0.00144197	0	0.0468403
754	TIAM1	21q22.1	21	31578	31736		0.0496308	0.1137	0.00863031	0.134878	-0.0247367	-0.161653	-0.00723157	-0.109359	-0.0908029	0.0496308	-0.227692	0.146655	0.105678	0.141433	0.404903	0.0717627	0.584963	-0.00868224	0.0285692	-0.0262051	-0.316528	0.1137	-0.0513992	0.0071955
755	CBFA2	21q22.3	21	34956	35127		0.0100637	0.178874	0.0071955	-0.0424568	0.015783	-0.153607	0.0538064	-0.224317	0.137504	0.0621217	-0.164884	0.14274	0.141433	0.0867838	0.385155	0.0229004	0.642471	0.00863031	0.0786098	0.0538064	0.202888	-0.086201	0.290424	0.243669
756	ETS2	21q22.2	21	39055	39202		-0.0101344	-0.0335695	-0.0174171	-0.013043	-0.0174171	-0.158429	0.0299829	0.0482362	-0.00723157	0.0299829	-0.179515	-0.0694519	0.195348	0.077243	0.40163	-0.0664274	0.659011	0	0.0635029	-0.00144342	0.0398403	-0.136062	-0.011588	0.0538064
757	MX1	21q22.3	21	41630	41780		0.157044	-0.103147	-0.15682	-0.0159576	0.00288251	0.145351	0.0551957	0.00863031	-0.0262051	-0.0159576	-0.0291463	-0.0816138	0.0538064	0.00863031	0.326537	-0.0679388	0.614474	0.00432161	-0.0664274	-0.0543923	-0.217591	0.115033	0	0.0271541
758	TFF1	21q22.3	21	42507	42689		-0.129734	-0.150401	-0.0740006	-0.150401	0.0285692	-0.194295	0.0129262	0.0384362	0.0690147	0.041243	-0.184425	-0.0846703	0.0635029	-0.0159576	0.226509	-0.136062	0.534062	-0.0664274	0.0299829	-0.0634092	-0.246395	-0.0144996	-0.117161	-0.14401
759	BID	22q11.2	22	16526	16710		0.116365	-0.0816138	-0.0558912	-0.123434	0.0313952	-0.248108	0.00288251	-0.0724828	0.136191	-0.0247367	-0.204233	-0.0679388	0.0370307	-0.0923402	-0.172994	-0.152003	-0.171368	-0.0831412	-0.00288828	-0.0454314	-0.284546	-0.0923402	-0.00433459	-0.0306192
760	BCR	22q11.23	22	19709	23146		-0.0101344	0.0370307	-0.129734	-0.018878	0.0229004	-0.179515	0.0551957	-0.190997	-0.0923402	0.0538064	-0.100051	-0.0306192	0.0962619	0.0786098	0.0607392	0.0676387	-0.0573917	-0.0247367	0.0243197	0.0758749	-0.100051	0.1137	-0.0365259	0.180148
761	SMARCB1(INI1)	22q	22	22415	22596		-0.163268	-0.132894	-0.027675	0.136191	0.0342157	0.182692	0.0524159	0.0313952	0.126973	0.0299829	0.0172093	-0.125006	0.0143553	-0.0846703	-0.155213	-0.22095	-0.14401	0.00288251	-0.107803	-0.0969617	-0.432455	-0.134477	0.051024	-0.239566
762	KIAA0330	22q11.23	22	22800	22995		-0.0291463	-0.115597	0.0758749	-0.110916	0.0114956	-0.0365259	0.0313952	0.0200577	0.015783	0.125651	-0.189351	-0.152003	-0.0619024	-0.114035	-0.179515	-0.137648	-0.112475	-0.101598	-0.107803	-0.118727	-0.284546	-0.132894	0.0356239	0.00863031
763	ADRBK2	22q11.23	22	24227	24404		0.0854247	0.0551957	0.00288251	0.0384362	0.0328061	-0.121863	-0.0203404	-0.202572	0.0342157	0.0538064	-0.155213	0.10165	0.0813396	0.167358	0.14274	0.116365	-0.249822	-0.0634092	0.0143553	0.0214797	-0.0174171	0.136191	0.0114956	0.226509
764	MN1	22q12.3-qter	22	26497	26687		0.0745054	-0.0969617	-0.00723157	-0.0649175	-0.0232698	-0.114035	-0.0350469	-0.0350469	-0.011588	0.0214797	-0.307573	-0.0892673	0.0799754	-0.0306192	-0.0740006	-0.131313	-0.22095	-0.12658	0.0922074	-0.134477	-0.0247367	-0.152003	-0.15682	0.0786098
765	NF2	22q12.2	22	28379	28551		0.159629	0.077243	0.0071955	-0.00433459	0.0524159	-0.12658	0.0426443	-0.0159576	0.0071955	0.0827026	-0.152003	0.041243	0.0881416	0.137504	-0.121863	-0.0365259	-0.118727	0.00863031	0.0496308	0.0989585	-0.0588937	-0.0800879	0.175045	0.212881
766	LIF	22q12.1-q12.2	22	28961	29008		0.109695	0.0384362	-0.0262051	0.120352	0.015783	-0.222633	0.0100637	0.367371	0.0143553	0.0384362	-0.142417	-0.123434	0.0786098	0.0703893	0.041243	-0.0174171	-0.209228	-0.0380063	0.0229004	0.0328061	-0.248108	0.222805	0.153157	0.189034
767	Drg1	22q12.2	22	30127	30295		0	0.0635029	0.0214797	0.0071955	0.0635029	-0.131313	-0.0320936	0.27023	0.147958	0.0949116	-0.227692	0.0229004	0.0482362	0.0328061	0.0579701	-0.0439433	-0.115597	0.0496308	0.0949116	0.0214797	-0.0484122	-0.145605	0.108357	0.141433
768	TIMP3	22q12.1-q13.2	22	31583	32479		0.0100637	0.0949116	0.168642	0.119024	0.0758749	-0.172994	0.0384362	-0.00288828	0.0962619	0.0758749	-0.139236	-0.0203404	0.140124	0.115033	0.0908534	0.0731347	-0.114035	0.0468403	-0.07552	-0.0291463	-0.212568	-0.0923402	0.0398403	0.365133
769	PDGFB	22q12.3-13.1	22	37949	37966		-0.0484122	-0.153607	-0.100051	-0.0320936	0.00144197	0.252173	0.0935602	-0.00144342	0.138814	0.134878	-0.0740006	-0.0603973	-0.0159576	-0.018878	-0.0513992	-0.0424568	-0.100051	-0.027675	-0.0831412	-0.0350469	-0.139236	-0.147202	0.0328061	0.1137
770	CYP2D	22q13.1	22	40870	40934		0.111031	-0.0320936	-0.107803	-0.0816138	0.0285692	-0.205896	0.0214797	-0.0588937	0.0690147	-0.00578235	-0.210897	-0.0603973	0.0607392	-0.0320936	-0.0740006	-0.14401	-0.168123	-0.00433459	0.0356239	-0.0985055	-0.232769	-0.134477	0	0.0271541
771	PCTK1	Xp11	X	46819	46964		0.121679	0.196607	-0.0877334	0.145351	0.132248	-0.134477	0.0799754	-0.194295	-0.0573917	0.0976108	-0.0877334	0.15056	0.00863031	0.16092	0.145351	0.182692	0.261832	0.14274	0.16221	0.144046	0.120352	0.151859	0.175045	0.134878
772	ARAF1	Xp11.4-p11.2	X	47222	47348		0.0071955	0.117695	0.0313952	-0.0203404	0.0482362	-0.0877334	0.0285692	-0.136062	-0.0306192	0.0551957	-0.131313	0.0229004	0.0867838	0.0214797	-0.0320936	0.0143553	0.331132	0.178874	0.16092	0.182692	-0.123434	-0.0709665	0.178874	0.275007
773	SSX4,SSX1	Xp11.23	X	48010	48151		-0.0831412	-0.134477	0.0214797	-0.123434	0.0186342	-0.0619024	0.0200577	-0.046921	0.045443	0.117695	-0.107803	-0.140826	0.0745054	-0.0218044	-0.120294	-0.132894	0.249749	-0.0159576	0.0214797	0.0551957	-0.125006	-0.199255	-0.121863	-0.164884
774	AR	Xq12	X	66787	66948		0.194087	0.31034	0.0384362	0.163499	0.125651	-0.0800879	-0.0409718	-0.114035	0.217851	0.108357	-0.163268	0.254594	0.151859	0.232661	0.115033	0.134878	0.306846	0.0717627	0.0962619	0.0662614	0.169925	0.0440443	0.397255	0.297485
775	MLLT7	Xq13.1	X	70232	70240		0.0172093	0.0285692	0.015783	0.0342157	-0.027675	-0.150401	0.0114956	-0.0892673	0.0468403	0.041243	-0.155213	0.0717627	0.0662614	-0.0203404	-0.0954196	-0.0603973	0.253384	0.0398403	-0.120294	-0.046921	-0.386468	-0.147202	0.147958	0.0384362
776	ABCA7	Xq13.3	X	74144	74290		0.214125	0.116365	0.155749	0.0867838	0	-0.0513992	0.0342157	-0.28279	-0.0679388	0.200379	-0.22095	0.173767	0.104337	0.0962619	0.185232	0.107018	0.187768	0.0690147	0.133564	0.0894982	-0.100051	0.123004	0.0186342	0.102994
777	Cul4B	Xq24	X	119591	119617		-0.0247367	-0.0262051	0.0524159	-0.0800879	0.0200577	-0.199255	0.0200577	-0.0816138	0.0867838	0.00288251	-0.26708	-0.0394883	-0.0454314	-0.0846703	-0.172994	-0.176251	0.230203	0.0690147	0.0114956	0.0496308	-0.0679388	-0.129734	-0.013043	0.0313952
778	GPC3	Xq26	X	132538	132551		-0.0174171	0.0703893	0.00575927	0.104337	0.0440443	-0.101598	0.0662614	-0.00868224	0.0384362	0.0299829	-0.186065	0.0243197	0.151859	0.123004	0.00288251	0.0827026	0.219091	0.748461	0.715454	0.745022	-0.210897	-0.125006	0.0758749	0.0908534
779	FGF13	Xq26	X	137502	137671		0.0717627	0.0908534	0.137504	0.0593553	0.14274	-0.158429	0.0285692	0.353888	0.49057	0.115033	-0.121863	0.195348	0.217851	0.254594	0.132248	0.144046	0.282143	0.761285	1.01507	0.80488	0.232661	0.227741	0.369606	0.391768
780	MCF2	Xq27	X	138361	138438		0.015783	0.0398403	0.169925	0.0976108	0.112367	-0.0528949	0.0186342	-0.018878	0.0129262	0.0426443	-0.179515	0.0648829	0.0398403	-0.011588	0.0398403	-0.0558912	0.153157	0.444667	0.435095	0.500802	0.0271541	-0.07552	0.0071955	-0.0159576
781	MAGEA2	Xq28	X	151456	151701		0.0813396	-0.0320936	0.100305	0.0676387	-0.00288828	-0.0335695	0.0398403	0.0243197	-0.00578235	0.0524159	-0.155213	0.0426443	0.164786	0.123004	0.132248	0.0426443	0.331132	0.728574	0.812293	0.764686	-0.261881	-0.0908029	0.119024	0.209141
782	CTAG	Xq28	X	153356	153491		0.226509	-0.0558912	0.0962619	0.0172093	0.0285692	-0.179515	0.051024	-0.300448	0.0676387	0.0257376	-0.189351	-0.0350469	-0.0499049	-0.0740006	0.0662614	0.0551957	0.297485	0.688852	0.851199	0.78576	0.0745054	0.149259	-0.0439433	0.284514
783	TSPY	Ypter-p11.2	Y	9901	10013		0.0271541	0.0100637	-0.106249	0.015783	0.311503	0.0328061	0.296311	0.345964	0.206643	0.301002	0.187768	0.0962619	0.783247	0.767231	0.80488	0.735522	-0.375197	-0.120294	0.0100637	0.0299829	-0.164884	0.0935602	-0.0380063	0.120352
	MCG Cancer Array-800 is doing patent fillings now. Therefore, a concrete content of the BAC clone cannot be disclosed.
	Skyblue and Red boxes represent a log 2 ratio of >0.3 and <-0.3, respectively.
	Yellow boxes indicate the microsatellite markers we used in the previous study.
	○○, retention of heterozygosity at all informative microsatellite loci on the chromosomal arm
	○●, LOH at all informative microsatellite loci on the chromosomal arm
	NI, not informative
